# Supplementary material for: FIB-4: A screening tool for advanced liver fibrosis in a cohort of subjects participating in a primary care weight-loss program
Source: PLoS One. 2025 Oct 7;20(10):e0333490. doi: 10.1371/journal.pone.0333490 (PMC12503257; doi:10.1371/journal.pone.0333490)
Supplement: S1 Table — (CSV) [file pone.0333490.s001.csv]

ID	age	sexe	poids_BS	FIB4_1	FIB4_2	duration_days	synd_met_1	synd_met_2	shr_1	shr_2
1	47	F	68.5	0.69			0		0
2	57	H	141.7	0.71			0		0
3	70	F	73.6	1.21	0.99	189	1	0	1	0
4	60	H	102.2	1.34			0		0
5	56	H	119	1.17			0		0
6	40	F	84.3	0.65			0		0
7	31	F	79.4	0.4			0		0
8	52	F	73.9	1.36			0		0
9	49	H	98.1	1.01	0.96	662	0		0	0
10	63	H	133.3	0.68	0.86	217	1	0	1	0
11	58	H	119.5	0.88			1		1
12	43	F	120.9	0.6			0		0
13	62	F	90	0.89			0		0
14	61	F	88.2	1.08			0		0
15	52	F	100.2	0.91			1		0
16	58	F	66.3	1.33			0		0
17	56	F	86.3	0.72			0		0
18	71	H	117.4	2.09			1		1
19	39	F	123.7	0.57	0.53	514	0	0	0	0
20	39	F	80.9	0.89			0		0
21	42	F	88.8	0.59	0.69	508	1	0	0	0
22	34	F	69.4	0.5			0		0
23	39	H	100	0.82			0		0
24	48	H	117.9	0.72			1		0
25	40	F	76.7	1.17
26	49	F	100.3	1			0		0
27	58	F	67.2	0.73	1.32	66	0	0	0	0
28	49	F	80.1	0.64			0		0
29	83	F	78.7	1.33			0		0
30	41	F	66.6	1.13			0		0
31	32	F	149.4	0.33			1		0
32	57	H	100	1.05			0		0
33	37	H	91.2	0.75	0.69	120	0	0	0	0
34	62	F	70.3	1.57			0		0
35	55	F	84.7	0.9	1.07	482	0	0	0	0
36	39	H	109.7	0.83	0.62	242	1	0	1	0
37	41	F	97	0.43			1		1
38	42	F	119.4	0.42			0		0
39	57	H	110.8	0.76	0.96	388	0	0	0	0
40	69	F	111.7	1.27			1		0
41	36	F	95.3	0.49			1		1
42	48	F	85.7	1.66			0		0
43	45	F	76.7	0.99			0		0
44	54	H	110.7	0.94	0.99	104	0	0	0	0
45	62	F	73	2.7			0		0
46	36	F	131.4	0.56			0		0
47	43	H	131.8	0.52	0.61	237	1	0	0	0
48	43	F	101.7	0.83			0		0
49	55	H	115.9	1.34	1.56	278	1	1	1	0
50	47	F	95.1	0.63			0		0
51	41	F	70.9	0.62	0.7	249	0	0	0	0
52	58	F	72.6	0.72			0		0
53	56	F	92.7	1.07			1		1
54	60	F	114.3	0.98	1.14	279	0	0	0	0
55	29	H	112.2	0.36			1		1
56	38	F	84.9	0.42			0		0
57	37	F	86.3	0.67			0		0
58	45	H	110.3	1.09			1		1
59	57	H	117.5	1.18			1		1
60	46	F	97.4	0.52			0		0
61	36	H	125.2	0.5			0		0
62	46	F	77	0.58	0.63	196	0	0	0	0
63	40	F	122	0.62	0.93	220	0	0	0	0
64	66	F	88.3	1.32	1.39	194	0	0	0	0
65	59	F	86.5	0.79	1.06	251	0	0	0	0
66	34	F	112.1	0.41			0		0
67	48	F	88.3	0.57	0.83	165	0	0	0	0
68	53	F	82.2	0.9	1.25	219	0	0	0	0
69	42	F	75.6	0.72			0		0
70	82	F	90.5	1.54	1.52	175	1	0	1	0
71	55	F	85.3	0.84			0		0
72	50	F	105.1	0.77	1.26	189	0		0	0
73	62	F	88.8	1.23	1.58	209	0	0	0	0
74	67	F	81.9	1.29			0		0
75	68	F	73.1	1.51	1.53	190	0	0	0	0
76	47	F	87.7	0.81			1		1
77	22	F	95	0.33			0		0
78	75	F	92	1			0		0
79	31	H	103.3	0.44	0.45	305	0	0	0	0
80	50	F	79.3	0.76			0		0
81	50	F	72.5	0.87			0		0
82	51	F	96.7	0.51	0.72	173	1	1	1	1
83	53	F	73.2	0.57			0		0
84	18	H	135.9	0.23	0.22	154	0	0	0	0
85	45	F	65.5	0.7	0.67	909	0		0	0
86	56	F	92	0.74	0.74	382	0	0	0	0
87	42	F	120.6	1.25			1		1
88	42	H	101.4	0.83			0		0
89	61	H	102.5	0.83			0		0
90	55	H	84.3	1.11	0.65	195	1	0	1	0
91	34	F	96.6	0.61	0.58	150	0	0	0	0
92	70	F	75.4	1.17			0		0
93	72	F	72.4	1.29	1.16	128	0	1	0	1
94	41	F	87.6	0.75			0		0
95	46	F	88	0.62	0.72	174	1	0	1	0
96	63	F	73.9	1.05	1.05	246	0	0	0	0
97	64	H	129.3	1.02	0.88	168	1	0	1	0
98	47	F	87.1	0.61			0		0
99	44	H	99.2	0.57	0.72	56	1	0	1	0
100	36	F	85.2	0.49	0.49	1204	0	0	0	0
101	49	F	86.8	1.19	0.72	176	1	1	1	1
102	72	F	85	1.33			1		1
103	58	H	110	1.04			1		1
104	53	H	124.3	0.76	0.82	134	1	1	1	0
105	35	H	120.4	0.82	0.8	143	1	0	1	0
106	54	F	84.1	0.89			1		1
107	42	F	64.7	1.53			0		0
108	33	H	100.7	0.68	3.64	282	0	0	0	0
109	47	H	112.2	1.08			1		1
110	54	F	80.7	1.46			0		0
111	40	F	82	0.68			0		0
112	58	F	79.8	1.04			0		0
113	67	F	92.2	0.95	0.99	369	0		0	0
114	63	H	128.1	2.26			1		1
115	51	F	84.9	0.72			1		0
116	38	H	95	0.66			0		0
117	59	H	91.4	0.93	0.99	96	1	0	0	0
118	67	H	84.8	1.01	1.06	84	0	0	0	0
119	40	F	83.4	0.62					0
120	58	F	81	1.49			0		0
121	67	F	70.3	0.85	1.33	147	0	0	0	0
122	31	H	90.2	0.58	0.35	133	1	0	1	0
123	32	F	108	1.16	1.16	1	0	0	0	0
124	44	F	86.3	0.98			1		1
125	51	F	109.7	0.86	0.74	189	0	0	0	0
126	55	F	71.4	0.75	0.69	80	0	0	0	0
127	38	H	105.5	0.61	0.69	106	1	1	1	1
128	50	F	79.3	1.16	1.2	64		0		0
129	34	F	83.2	0.35			1		1
130	65	F	71.5	1.38			0		0
131	48	F	59.8	1.12			0		0
132	54	F	102.4	1.39	1.44	199	0	0	0	0
133	74	F	85.7	0.79			1		1
134	84	H	82.2	3.48			1		0
135	33	F	71.8	0.43					0
136	65	F	70.7	0.9	1.8	317	0	0	0	0
137	47	F	90.3	0.48			0		0
138	74	F	93	0.93	0.89	189	1	0	0	0
139	43	F	61.3	0.7
140	68	H	117.3	2.62	2.14	120	0	0	0	0
141	65	F	70.5	1.32	1.29	149	1	0	1	0
142	68	H	102.9	1.89			1		1
143	61	F	99.2	1.29	1.48	448	1	0	1	0
144	50	F	104.7	1.65	2.11	1226	0	0	0	0
145	65	H	99.5	0.8	0.65	162	1	0	1	0
146	55	F	91.5	0.88			0		0
147	69	F	79.2	0.88			0		0
148	59	F	106	0.59	0.73	569	1	0	1	0
149	51	F	87.6	0.84			0		0
150	49	H	76.6	0.86			0		0
151	43	F	77.7	0.92	1.05	119	0		0	0
152	36	H	99.3	0.71	0.74	196	0	0	0	0
153	46	H	94.8	1.02			1		1
154	18	H	117.6	0.22			0		0
155	46	H	96.3	1.04			1		1
156	58	H	101.9	1.45			0		0
157	40	F	91.4	1	0.55	287	1		1
158	45	F	115.3	0.7	0.76	435	1	0	1	0
159	59	H	117.3	0.73	0.82	291	1	0	0	0
160	22	H	142.3	0.27	0.27	140	1	0	1	0
161	53	F	99.4	0.94			0		0
162	61	F	93.8	1.73	1.28	339	1	0	1	0
163	50	F	99.8	0.55			1		0
164	40	F	87.5	0.45			0		0
165	44	F	87.6	0.66			1		1
166	56	F	107.5	0.96	1.01	231	0	0	0	0
167	33	F	92.7	0.48			0		0
168	36	F	91.1	0.58			1		1
169	49	F	80.3	0.68			0		0
170	53	H	112.8	1.51			0		0
171	23	F	64	0.57	0.56	34	1	0	1	0
172	58	F	105.4	0.59	0.6	11	1	1	1	1
173	63	F	102.2	0.77	1	624	1	1	1	0
174	58	F	67.1	1.34			1		1
175	51	F	64.7	0.99	1.02	644	0	0	0	0
176	47	F	80.5	0.46			0		0
177	55	F	112.8	1.12			1		1
178	51	F	89.2	0.88			0		0
179	45	F	66.1	0.84			0		0
180	38	F	95.3	0.59			0		0
181	57	F	88	0.81			1		1
182	22	F	116.3	0.27	0.3	207	1	0	0	0
183	45	F	90.8	0.89			1		1
184	40	F	96.2	0.51			0		0
185	75	F	86.6	1.04			1		1
186	65	H	119.5	2.08			0		0
187	63	H	117.1	2.37			1		1
188	54	H	92.9	0.87	1.05	139	0	0	0	0
189	51	H	123.1	1.45			1		1
190	53	F	59.4	1.43			0		0
191	62	H	128.4	0.95			0		0
192	49	F	71.1	0.62			0		0
193	49	H	109	0.76	1.17	1019	1	0	1	0
194	56	H	108.9	1.07	1.29	134	0	0	0	0
195	52	H	89.6	1.04			1		1
196	52	F	96	1.8	0.77	111	1	0	1	0
197	64	F	77.4	0.95			0		0
198	52	F	86.4	1.12			0		0
199	23	F	72.6	0.46	0.49	98	0	0	0	0
200	60	F	108.1	0.83	0.93	408	1		1
201	69	H	168.6	1.59					0
202	54	F	62.3	1.36			0		0
203	57	F	58.5	1.51	1.41	190	0		0
204	49	F	75.3	0.65			0		0
205	51	F	86.9	0.97			0		0
206	60	H	100.4	1.61	1.92	70	1	0	1	0
207	64	F	98.7	1.26			1		1
208	55	F	75.4	1.27	1.05	385	0	0	0	0
209	38	F	96	0.75			0		0
210	48	F	107.4	0.84			0		0
211	40	F	84.6	0.6			0		0
212	38	F	69.7	0.5			0		0
213	43	F	84.9	0.73	0.74	158	0	0	0	0
214	53	F	81.7	3.12			0		0
215	24	H	81.8	0.48	0.51	127	0	0	0	0
216	50	F	103	0.68	0.68	268	1	0	1	0
217	64	H	112.9	1.86			0		0
218	61	F	99.5	0.83	0.93	232	1	1	0	0
219	72	F	103.6	1.12			1		0
220	43	F	89.6	0.72			0		0
221	19	H	115.2	0.36	0.63	269	0	0	0	0
222	54	F	86.7	0.85	1.03	137	0	0	0	0
223	78	F	89.7	6.5			1		1
224	83	H	116.1	1.95	3.13	92	0	0	0	0
225	63	F	84	0.89			0		0
226	35	F	86.3	0.74			1		0
227	40	H	95.3	0.66			0		0
228	78	H	96.8	2.76			0		0
229	72	H	78.9	2.19	1.87	77	0	0	0	0
230	53	F	88.6	0.93	1.12	357	0	0	0	0
231	37	F	113.8	0.42	0.4	485	0	0	0	0
232	66	F	77.6	1.07			1		1
233	64	H	123.3	1.19			1		0
234	23	F	101.9	0.27			0		0
235	53	F	76.6	0.61	0.46	134	0	1	0	1
236	28	F	79.5	0.48			0		0
237	61	F	87.6	2.47	1.79	97	1	1	1	1
238	65	F	92.8	1.13	1.12	134	1	0	1	0
239	49	F	80.4	1.15			0		0
240	53	F	85.2	1.29	1.12	195	1	0	1	0
241	76	F	80.5	6.15			1		1
242	55	F	91.2	1.07			1		1
243	27	F	91.2	0.54			0		0
244	34	F	74.4	0.78			0		0
245	49	H	107	0.97			1		1
246	69	F	74.1	0.92			0		0
247	36	F	93.9	0.56	0.6	168	1	0	1	0
248	61	F	101.4	0.9	0.89	92	1	1	1	1
249	60	F	80.2	0.85			1		1
250	67	F	89.3	1.53	1.72	94	0	0	0	0
251	80	H	105.2	1.8	1.72	134	1	0	0	0
252	58	H	88.4	1.06			1		1
253	77	F	73.8	0.99	0.98	108	1	0	1	0
254	40	F	86	0.82			0		0
255	72	F	92.4	1.34			1		0
256	68	F	102.4	1.18	1.01	120	1	0	0	0
257	47	F	86.1	0.66			0		0
258	45	H	98.7	0.78			0		0
259	23	F	81.8	0.4	0.41	140	0	0	0	0
260	50	F	74.7	0.55			0		0
261	47	F	71.3	1.19	1.26	81	0	0	0	0
262	63	F	77.9	0.74			0		0
263	33	F	66.3	1.19			0		0
264	56	F	88	0.93	1.06	400	1	0	1	0
265	46	F	65.7	0.64			0		0
266	45	F	82.3	1.09			0		0
267	35	F	106.6	0.47			0		0
268	57	F	65.5	0.87	1.14	593			0
269	80	F	93.6	2.42	2.64	162	1	1	1	0
270	70	F	86.5	1.37	1.1	182	1	1	1	1
271	70	F	108.6	0.62			1		1
272	60	F	87.2	1.57			0		0
273	49	F	96.8	0.54			1		0
274	69	H	108.3	1.09	1.56	97	1	0	0	0
275	64	F	90.4	1.26			1		0
276	35	F		0.51			0		0
277	47	H	96.5	0.65			0		0
278	36	F	89.7	0.59			0		0
279	51	F	98	0.97	1.06	141	0	0	0	0
280	53	F	75.6	0.56			0		0
281	55	H	89.8	1.39			1		1
282	49	H	124	0.58			1		0
283	53	H	99.5	0.98			1		1
284	78	F	61.9	1.29	2.42	276	1	0	1	0
285	57	F	122.2	0.95			1		1
286	55	F	112.3	1.16			1		1
287	54	F	77.5	1.86			1		0
288	44	F	89.9	0.52			1		0
289	44	F	84.7	0.95			1		0
290	62	F	74.9	1.14	0.65	279	0	0	0	0
291	69	H	104.5	1.79			1		0
292	68	F	90.4	1.1	1.08	174	1	0	1	0
293	75	F	67.6	1.44			0		0
294	58	H	120.9	1.15			1		1
295	60	F	91.5	1.1			0		0
296	52	F	96	0.49			0		0
297	60	F	82.5	1.59			0		0
298	59	F	78.2	1.24	0.78	410	0	0	0	0
299	55	F	110.8	1.24			1		0
300	59	F	65.3	1.84	2.47	97	0	0	0	0
301	55	F	82.9	0.85			0		0
302	58	F	63.7	0.89			0		0
303	67	F	75	0.89			1		1
304	69	F	108.4	0.91	1.01	237	1	0	0	0
305	67	H	93.1	1.23	0.85	35	1	0	0	0
306	58	F	71.1	1.32	1.71	188	0	0	0	0
307	70	F	69.7	1.36			0		0
308	42	F	79.6	0.84			0		0
309	56	H	103.1	0.93	0.93	147	0	0	0	0
310	72	F	91.7	2.28			1		1
311	42	F	76.6	1.02			1		0
312	40	F	106.9	0.45	0.57	386	0	0	0	0
313	51	F	110.9	1.25	0.83	406	1	1	1	1
314	50	F	73	1.18	0.9	171	0	0	0	0
315	49	F	74.2	0.71			0		0
316	52	F	71.7	0.91			0		0
317	38	F	117.9	0.62			0		0
318	71	F	101.1	0	1.72	57	0	0	0	0
319	45	F	97.9	0.49	0.6	87	1	0	1	0
320	66	F	70.3	1.5			0		0
321	57	F	78.9	0.95			0		0
322	56	F	83.8	0.8			1		1
323	76	H	86.3	2.21			1		1
324	59	H	81.8	0.9			0		0
325	63	F	78.8	1.79	3.05	1000	1	0	0	0
326	53	F	102.9	0.64			1		0
327	26	F	123.3	0.4			0		0
328	73	H	117.1	0.95			1		1
329	43	F	82.6	1.12	0.86	119	0	0	0	0
330	49	F	75.5	1			0		0
331	76	F	73.3	1.36			0		0
332	62	F	113	1.05	1.08	137	1	0	1	0
333	31	F	86.1	0.54	0.48	426	0	0	0	0
334	70	F	82	0.87			1		1
335	53	H	111.1	0.75	0.78	77	1	0	1	0
336	73	F	71.4	1.68			0		0
337	43	F	130.3	0.78			1		1
338	68	F	134.6	1.23					0
339	54	F	83	1.46			1		1
340	47	F	83.8	0.8			0		0
341	78	H	98.9	1.62			0		0
342	55	F	87.6	0.75			0		0
343	61	F	76.4	0.64			1		1
344	60	F	81.9	0.9	0.94	166	0	0	0	0
345	68	F	84.2	1.16	0.9	94	0	0	0	0
346	23	F	80.3	0.36			1		1
347	54	F	79.7	0.76			1		1
348	66	H	104.4	1.21	1.31	128	1	0	0	0
349	61	H	105.8	1.81			0		0
350	37	H	117.1	0.78			1		1
351	45	F	114	0.51			0		0
352	66	F	64.7	1.42	1.65	108	0		0
353	48	F	57	0.9			0		0
354	75	F	104.8	1.53			1		1
355	66	H	93.7	0.81			0		0
356	71	F	96.6	1.12	1.73	244	0	0	0	0
357	49	F	63.3	0.99			0		0
358	39	F	58.4	0.56			0		0
359	49	F	87.1	0.69			0		0
360	55	F	64.4	1.74	1.09	23	0		0	0
361	78	F	97.6	2.05	2.83	72	0	1	0	0
362	35	F	94.4	0.47			0		0
363	82	F	77.3	1.42			1		0
364	54	F	85.6	1.58	1.29	150	1	0	1	0
365	43	F	71.3	0.9	0.58	173	0	0	0	0
366	64	H	95.7	1.75	1.75	0	1	1	1	1
367	69	F	78	2			0		0
368	51	H	76.5	0.67	0.87	105	1	0	0	0
369	79	F	88	0.77			1		1
370	46	F	74.8	0.61			0		0
371	58	F	102.8	1.44			1		1
372	37	F	130	0.59			1		1
373	34	F	111.3	0.65			0		0
374	50	F	89.1	0.79	0.66	70	1	1	1	1
375	54	H	151.4	0.97	1.33	146	1	0	1	0
376	49	F	62.1	0.6			1		0
377	63	F	77.8	0.57	0.87	301	0	0	0	0
378	57	F	78.6	1.26	0.89	164	0	0	0	0
379	56	H	140.6	1.53			0		0
380	28	F	70.1	0.38			0		0
381	47	F	89.3	0.56			1		0
382	34	F	92.2	0.55			0		0
383	64	F	79.4	0.81			0		0
384	51	F	68.6	1.55			0		0
385	49	F	80.9	0.9			0		0
386	71	F	87.9	1.23	1.11	82	1	1	1	1
387	30	F	91.5	0.41			0		0
388	59	F	71.5	0.9			1		1
389	37	F	106.3	0.57			0		0
390	56	H	113.3	1.08			1		1
391	72	F	73.3	3.34			0		0
392	44	F	68.5	0.73	0.51	130	0	0	0	0
393	65	F	81.7	2.43	0.58	108	1	0	1	0
394	60	F	63.7	1.16	1.23	256	0	0	0	0
395	65	F	77	0.71			1		1
396	37	H	96.1	0.52			1		1
397	25	F	94.2	0.38			0		0
398	59	F	86	0.61	0.94	266	0	0	0	0
399	67	F	92.2	0.99			1		0
400	35	F	77	0.53	0.4	158	1	0	1	0
401	51	F	61.7	1.13			1		1
402	45	F	85.7	0.4			1		0
403	38	F	106.8	0.51			0		0
404	66	F	96.9	1.13			0		0
405	45	F	71.6	0.66			0		0
406	78	F	95.4	1.5			1		0
407	28	F	75.9	0.4			1		0
408	66	H	100.7	0.99	0.97	56	0	0	0	0
409	51	F	76.7	0.64			0		0
410	57	F	75.4	1.87			1		0
411	38	H	83.3	0.74			0		0
412	68	H	111	1.24	1.61	98	1	0	1	0
413	19	F	99.6	0.32			1		1
414	78	F	77	1.88	1.45	79	0	0	0	0
415	52	F	82.8	1.5	1.11	52	0	0	0	0
416	44	F	76.9	0.61
417	69	H	91.8	1.35			1		1
418	51	F	106.2	0.68			0		0
419	37	H	116	0.59			0		0
420	57	F	101.5	0.54			0		0
421	53	H	84.5	0.64	0.99	67	0	0	0	0
422	51	F	62.5	0.93	0.63	67	0	0	0	0
423	72	F	89.7	1.46			0		0
424	53	F	76.4	1.41			0		0
425	35	F	66.1	1.21	0.69	114	0	0	0	0
426	34	F	94	0.35			1		0
427	73	F	79.9	1.74			1		1
428	20	H	106.7	0.29			0		0
429	64	H	115.2	2.34			1		1
430	40	F	96.8	0.42	0.38	168	1	0	0	0
431	47	F	84.4	0.69	0.91	100	0	0	0	0
432	45	F	81.8	0.76			0		0
433	70	F	107.2	0.72			1		1
434	66	F	80.4	1.11			1		1
435	53	F	86.1	1.4			0		0
436	50	F	77	1.64	0.98	714		0		0
437	72	F	62.4	1.35			0		0
438	54	F	69.3	1.1			0		0
439	77	H	121.7	1.25			1		1
440	36	F	72.4	0.79			0		0
441	27	H	137	0.44			0		0
442	72	H	119.9	0.97	0.96	169	1	0	0	0
443	74	F	63.5	1.21			0		0
444	40	F	93.8	0.47	0.84	385	0	0	0	0
445	66	F	90.7	1.45	1.61	86	0	0	0	0
446	38	F	86.5	1.98			0		0
447	74	F	77.3	0.85			0		0
448	56	F	72.6	0.93			0		0
449	66	H	112	1.65			1		1
450	44	H	107.3	0.37	0.41	126	0	0	0	0
451	74	F	80.8	2.52			0		0
452	53	F	72.4	0.96	0.71	176	0	0	0	0
453	61	H	91.9	0.98	1.12	78	0	0	0	0
454	50	F	64.1	1.1			0		0
455	67	F	80	0.84	0.99	342	1	0	0	0
456	42	H	103.7	0.5			0		0
457	40	H	100.8	0.66			1		1
458	30	F	90.9	0.43			0		0
459	68	F	75.3	0.94			0		0
460	37	H	124.4	0.32	0.57	138	0	1	0	0
461	50	F	117.4	0.67			1		1
462	51	H	106	1.22			1		0
463	52	F	73.4	2.08			0		0
464	47	H	99.3	0.98			1		1
465	64	F	72.6	0.77	1.13	118	1	0	1	0
466	37	F	82.5	0.5			0		0
467	61	F	72.1	1.46			0		0
468	62	F	79.2	1.22	1.16	141	1	0	0	0
469	46	F	70.7	1.64	1.33	140	0	0	0	0
470	61	F	71.4	1.13			1		0
471	41	F	77.6	0.93			0		0
472	47	H	129.7	0.76			1		1
473	71	F	88.3	1.2			1		0
474	22	F	77.6	0.36			0		0
475	72	F	64.3	1.67	1.27	107	0	0	0	0
476	23	F	82.7	0.29			0		0
477	53	F	72.3	0.55			0		0
478	59	F	71.7	0.77			1		1
479	69	F	75.1	1.37	1.31	109	1	0	1	0
480	60	F	90.1	1.91	1.29	315	0	0	0	0
481	69	H	99	1			1		0
482	66	H	86.6	1.91	1.11	144	1	0	1	0
483	59	F	84.8	0.88			0		0
484	40	F	71.5	0.46			0		0
485	69	H	118.9	1.37			0		0
486	59	F	77.7	0.98	0.89	642	0	0	0	0
487	58	F	90.1	0.71			0		0
488	67	F	69.9	1.05			0		0
489	67	F	106.5	1.88			1		0
490	52	F	81.3	0.9			0		0
491	33	F	99	0.61			1		1
492	65	F	60.5	0.72			0		0
493	64	F	77.4	1.16			0		0
494	35	F	86.3	0.58	0.14	169	0	0	0	0
495	52	F	93.7	0.79	1	891	1		1	0
496	70	F	85.9	0.88	0.89	250	1	0	1	0
497	69	H	139.7	1.75	1.77	246	0	0	0	0
498	63	F	81.1	1.77			1		1
499	73	H	92.1	2			1		0
500	52	F	76.7	0.82			0		0
501	27	F	100.2	0.31			0		0
502	51	H	115.6	1.81			1		1
503	61	F	79.7	0.82			1		1
504	53	F	97.5	0.71			0		0
505	82	F	70	3.14			0		0
506	80	F	91.1	2.01	1.82	62	1	0	0	0
507	79	F	88.6	1.1			0		0
508	78	F	95.6	1.92			0		0
509	47	F	78.6	1.22			0		0
510	42	F	111.4	0.74			1		1
511	39	F	80.6	0.61	0.7	138	1	1	0	0
512	68	F	102.4	1.3			1		1
513	50	H	101.7	0.96	1.31	103	0	0	0	0
514	34	F	105.7	0.47			0		0
515	73	H	96.2	1.78			1		1
516	56	H	140.9	0.68	0.71	153	0	0	0	0
517	54	F	86.4	0.98			1		1
518	47	F	89.5	0.79	0.74	165	0	0	0	0
519	57	H	127	1.41			1		1
520	23	F	93.3	0.31			0		0
521	57	F	83.3	1.08			0		0
522	73	F	71.2	1.72	1.47	171	1	0	1	0
523	19	F	84.2	0.26			0		0
524	65	F	82.9	0.96	1.18	350	0	0	0	0
525	51	H	109.5	0.65			1		0
526	58	H	118.1	0.67			1		1
527	52	F	115.5	1			0		0
528	50	F	79.6	0.93			1		0
529	47	F	83.1	0.71			0		0
530	74	F	101.5	1.12	1.25	243	0	0	0	0
531	39	F	80.5	0.65	0.53	127	1	1	0	0
532	41	F	71.1	0.98			0		0
533	54	F	56.3	0.78			0		0
534	55	F	76.8	0.75			0		0
535	52	F	76.9	0.68			1		1
536	52	F	96	0.65			0		0
537	51	F	90.8	1.25	0.86	428	1	1	1	1
538	45	F	71.8	0.97			0		0
539	51	F	80.9	0.92			0		0
540	55	H	121.7	0.68	0.82	334	1	1	1	0
541	50	F	73.3	1.26			0		0
542	61	F	83.4	0.9			1		1
543	44	F	77.8	0.49			1		1
544	52	F	110.6	0.77			1		1
545	65	F	79.6	0.91	0.98	217	0	0	0	0
546	37	F	77.5	0.4			0		0
547	61	F	68.5	1.05			0		0
548	66	F	107.1	1.09			1		1
549	47	F	92.9	0.57	0.49	112	0	0	0	0
550	58	F	71.5	1.14			0		0
551	59	F	107.3	0.87	0.79	274	1	1	1	1
552	29	F	71.5	0.33			0		0
553	60	F	92.8	1.1			1		0
554	53	F	100.2	0.73	0.62	133	1	0	0	0
555	72	H	96.6	2.29			0		0
556	69	F	75.6	1.3			1		0
557	65	F	105.4	2.57			1		1
558	44	H	128.1	0.63			1		1
559	61	F	100.3	2			1		1
560	65	F	78.4	1.26			0		0
561	60	F	78.8	0.65			1		1
562	55	H	101.1	1.2			0		0
563	30	F	103.6	0.5			0		0
564	61	F	88.1	1.19			1		1
565	63	F	70.7	0.92	1.08	153	1	1	0	0
566	63	F	87.9	0.87	0.75	311	1	0	1	0
567	57	H	93.4	1.04			1		1
568	33	F	79.6	0.65			0		0
569	51	F	73.8	0.77			1		0
570	60	F	87.6	0.79			1		0
571	41	F	98.6	0.47			0		0
572	71	F	85.8	0.74	0.77	134	1	1	1	1
573	70	F	84.1	1.36			0		0
574	61	F	86.6	1.45			0		0
575	52	H	102.5	1.02	1.17	108	0	1	0	0
576	53	F	73.1	1.06			0		0
577	42	F	105	0.52			0		0
578	63	F	89.6	1.48			1		1
579	29	F	124.3	0.44			1		0
580	75	F	82.5	1.85			1		0
581	54	H	124.5	0.82			1		1
582	51	F	80.4	1.08			0		0
583	47	H	98.9	0.66			1		1
584	52	F	93	1.24			0		0
585	64	F	86.4	1.84			1		1
586	27	H	137	0.66			0		0
587	89	F	64.4	1.91	1.84	149	0	0	0	0
588	65	H	109.8	4.12			1		1
589	59	H	88.6	1.01	1.39	90	0	0	0	0
590	34	F	75.4	0.35			0		0
591	44	F	95.8	0.96			0		0
592	55	H	108.5	1.14	0.82	126	1	0	1	0
593	52	H	98	0.86	0.71	105	0	0	0	0
594	50	F	101	0.9			1		0
595	56	F	84.6	0.83			0		0
596	55	F	75.4	1.25			0		0
597	58	F	70	1.31			0		0
598	68	H	94.7	1.6			1		1
599	58	F	73	0.69			1		1
600	78	F	82.1	1.22			0		0
601	56	F	93.2	1.19			0		0
602	66	F	91.3	1.24	1.07	752	0		0	0
603	38	F	66.4	0.82			0		0
604	70	F	103.4	1.38			1		1
605	38	F	91.2	0.9			0		0
606	47	F	87.1	0.33			0		0
607	43	F	71.1	0.76			0		0
608	46	F	82.8	0.72			0		0
609	70	H	98.8	1.62	1.59	237	1	0	1	0
610	55	F	68.6	1.13	1.5	160	0	0	0	0
611	45	H	112.9	0.59			1		1
612	50	F	92.7	1.17	1.47	224	1	0	0	0
613	60	F	94.7	0.76			0		0
614	49	H	134.8	0.91			1		1
615	35	F	80.1	0.44			0		0
616	57	H	103.1	1.05			1		1
617	44	F	84.2	0.52					0
618	63	F	87.3	1.39			0		0
619	58	F	75.3	0.83			1		1
620	56	F	82.9	0.9			0		0
621	67	F	75.3	0.79			0		0
622	51	F	107.9	0.99			1		1
623	49	F	69	1.7			0		0
624	58	H	104	0.9	0.89	133	1	0	1	0
625	43	H	104.7	0.8	0.9	262	1	0	1	0
626	24	F	85.3	0.36			0		0
627	62	F	70.4	0.97			1		1
628	40	F	113.2	0.69	0.99	561	0	1	0	1
629	71	F	81.5	1.37	1.17	105	1	0	0	0
630	70	F	63	2.2			1		1
631	52	F	79.9	1.44			0		0
632	62	F	128.6	1.3	1.3	0	1	1	0	0
633	41	H	99.5	2.08	1.5	95	0	0	0	0
634	64	F	82.2	1.47			0		0
635	81	H	96.7	1.64	1.68	45	0	0	0	0
636	64	F	76.2	1.26	1.4	146	1	0	1	0
637	66	H	127.2	1.08	1.47	146	1	0	0	0
638	42	F	81.8	0.76			1		1
639	59	H	102.6	1.34			1		0
640	72	F	68.1	1.35			0		0
641	51	F	86.7	1.14	1.01	149	1	1	1	1
642	41	F	105.2	0.6			1		1
643	54	F	72.1	0.72			1		1
644	57	F	85.4	1.25			0		0
645	43	H	113.2	0.81			0		0
646	71	F	104.9	1.82	1.53	42	1	1	1	1
647	51	F	82.8	0.58			0		0
648	47	H	99.6	0.46	0.57	229	1	0	1	0
649	48	F	96	0.77			0		0
650	49	F	138.4	0.74	0.53	133	1	0	1	0
651	61	F	78.8	0.79			1		0
652	59	H	93.4	1.49	1.22	136	1	0	1	0
653	59	F	71.8	1.11	0.96	373	1	0	1	0
654	38	F	71	0.48			0		0
655	62	H	77.2	1.14			0		0
656	73	H	118	2.37			1		0
657	50	F	77.3	1.09	1.24	153	1	0	1	0
658	73	H	98.3	1.26			1		0
659	42	F	71.6	1.3			0		0
660	24	F	84.6	0.31	0.35	7		0		0
661	34	F	87.8	0.42			0		0
662	42	F	101.2	0.7			1		1
663	55	F	70.6	1.29	1.18	374	1	1	1	1
664	70	F	73.9	0.62			1		1
665	63	F	71.7	1.04			1		1
666	67	H	99.5	2.02			0		0
667	56	H	95.7	1.16			0		0
668	55	H	108.6	0.63			0		0
669	54	F	82.1	0.68			1		1
670	46	H	123.6	0.65	0.62	133	1	1	1	0
671	60	H	93.7	1.04	0.98	103	0	0	0	0
672	65	F	80.2	0.92			1		1
673	43	F	76	0.74			0		0
674	59	H	141.5	1.46	1.44	285	0	0	0	0
675	60	F	90.9	1.02	1.03	477	0	0	0	0
676	54	F	76.6	1.17			0		0
677	56	F	83.2	0.7			1		1
678	46	F	87.5	1.15	0.93	577	0	0	0	0
679	66	H	95.1	0.95			1		0
680	44	F	121.8	0.55			0		0
681	42	F	85.3	0.52	0.71	280	1	0	1	0
682	26	F	93.1	0.61			0		0
683	30	H	83.7	1.25	1.32	81	0	0	0	0
684	46	F	72.3	0.57	0.55	747	0	0	0	0
685	46	F	117.4	0.77	0.56	292	1	0	1	0
686	26	H	82.2	0.6			0		0
687	69	F	74.8	0.78			1		0
688	42	F	71.5	0.76	0.74	103	1	0	1	0
689	56	H	123.1	1.93			1		1
690	26	F	106.5	0.35			0		0
691	41	F	75.2	1.05	1.1	96	1	0	0	0
692	53	H	107.2	0.81	0.85	70	0	1	0	1
693	65	H	93.6	1.44			1		0
694	50	F	101.6	0.62			1		0
695	34	H	92.9	0.61			1		1
696	62	H	106.8	1.35			1		1
697	56	H	103.2	0.87			0		0
698	30	F	67.9	0.66			0		0
699	64	F	68.3	1.71	1.86	73	0	0	0	0
700	30	F	77.2	0.5	0.54	122	0	1	0	0
701	71	H	87.8	1.36	1.51	81	0	0	0	0
702	62	F	104.5	1.25			0		0
703	65	F	56.6	0.7			0		0
704	57	H	99.7	0.42			1		1
705	61	F	74.4	1.04			0		0
706	45	F	75.6	0.72			0		0
707	69	H	87.7	3.58			1		0
708	24	F	71.6	0.46					0
709	47	F	86.2	0.35			1		0
710	23	H	100.2	0.21			0		0
711	56	F	96.4	2.75			1		1
712	50	F	72.6	0.89	0.76	233	0	0	0	0
713	49	F	85.9	0.52			1		1
714	77	H	101.6	1.6	1.63	161	0	0	0	0
715	63	F	87	0.69	0.69	240	1		1
716	60	F		1.01
717	73	F	108	5.37			1		1
718	37	F	72.4	0.66	0.58	176	0	0	0	0
719	44	H	112.9	0.92	0.86	85	0	0	0	0
720	31	F	99.6	0.5			0		0
721	28	F	97.3	0.32			0		0
722	46	F	69.8	0.84			0		0
723	36	F	78.4	0.82			0		0
724	50	F	80.2	1.02			0		0
725	51	H	94.1	0.73	0.92	1103	0	0	0	0
726	43	F	81.8	1.01			0		0
727	58	F	85	1.17	1.32	122	0	0	0	0
728	66	F	77.4	1.62			0		0
729	41	F	90.2	0.72			0		0
730	61	F	84.6	0.89			1		1
731	66	F	96.9	1.15			1		1
732	53	F	89.6	0.57	0.47	105	1	0	1	0
733	48	F	78.1	0.66	0.55	175	1	1	0	0
734	52	F	74.5	0.97			0		0
735	38	F	64.7	0.54			0		0
736	43	F	87.7	0.52	0.59	282	0	0	0	0
737	23	H	106.9	2.22	0.55	237	0	0	0	0
738	45	F	62.9	0.82			0		0
739	70	F	85.4	4.75			0		0
740	34	F	83.8	0.56			0		0
741	44	F	65.7	0.48	0.99	118	0	0	0	0
742	29	H	130	0.37			0		0
743	68	F	83.5	1.43			0		0
744	64	F	94.7	0.73	0.68	73	1	0	1	0
745	61	F	90.1	0.62	0.85	268	1	0	1	0
746	31	F	113.8	0.49			1		0
747	36	F	95	0.3			0		0
748	62	F	113.7	0.67			1		1
749	49	H	109.1	0.59			1		0
750	58	F	82.6	0.52			1		1
751	23	F	80.1	0.42			0		0
752	37	F	101.4	0.55			0		0
753	41	F	82.6	0.84			0		0
754	50	F	86.7	0.74			0		0
755	66	F	62.7	1.03			1		0
756	54	F	91	1.23			0		0
757	51	F	77.9	0.87			0		0
758	57	F	75.7	1.17			1		1
759	71	H	95.8	1.3			1		1
760	35	F	100.3	0.44	0.54	125	0	0	0	0
761	33	H	112.3	0.37			0		0
762	55	H	101.4	0.84			0		0
763	39	F	83.2	0.85			0		0
764	47	F	102.1	0.8	0.87	125	0	1	0	1
765	63	H	108.7	0.81			0		0
766	38	F	84.2	0.64			0		0
767	33	H	119.1	0.51			0		0
768	77	F	81.4	2.14			0		0
769	54	F	94.4	0.55	0.5	146	1	0	1	0
770	72	F	66.7	1.17			0		0
771	48	F	68.1	1.27			0		0
772	52	H	102.3	1.81			1		1
773	68	H	102.5	1.26	1.28	153	1	0	0	0
774	51	F	89.3	1.39			0		0
775	45	F	127.4	1.05			1		0
776	51	F	78.4	0.84			1		0
777	49	F	80	1.49			0		0
778	54	F	71.7	1.06			0		0
779	51	F	85.6	1.04	0.95	512	0	0	0	0
780	52	F	79.4	2.05			0		0
781	79	F	95.1	1.51			1		0
782	45	F	88.7	0.9			1		0
783	32	H	110.1	0.54			0		0
784	32	F	110.9	0.33			1		0
785	47	F	66.2	0.68			0		0
786	71	F	112.2	1.07	1.43	555	0	0	0	0
787	37	F	79	0.64			1		1
788	42	F	114.3	0.94	0.81	260	1	0	1	0
789	57	F	84.2	0.66	0.77	216	1	0	1	0
790	71	F	72.3	1.08			0		0
791	42	F	70.8	0.67			1		0
792	68	F	72	1.09	1.03	67	0	0	0	0
793	46	H	87	0.54			1		1
794	40	H	119.4	0.72			1		0
795	38	F	89	0.64			0		0
796	39	F	79.9	0.51			0		0
797	43	H	80.9	0.73			0		0
798	36	F	73.8	0.69			0		0
799	65	F	79	1.17			0		0
800	64	H	108.1	2.3			1		1
801	50	F	91.6	0.74			0		0
802	37	F	74.6	0.84			0		0
803	77	F	73.5	1.21			0		0
804	66	F	70.5	1.05	1.14	153	0		0	0
805	55	F	80.5	0.76			0		0
806	18	F	93.5	0.17			0		0
807	56	F	108.6	1.55	1.66	1037	1	0	1	0
808	43	F	78.7	0.97	0.83	129	0	0	0	0
809	50	H	94.8	1.04	1.24	93	0	0	0	0
810	54	H	82.7	0.94			0		0
811	30	F	112.6	0.39	0.5	111	0	0	0	0
812	54	F	122.7	0.93	0.78	79	0	0	0	0
813	78	F	73.5	1.78			0		0
814	24	H	120.1	0	0	26	0		0
815	51	H	105.1	1.15			0		0
816	62	H	138.1	2.96	1.9	214	1	0	1	0
817	47	H	133.9	0.93			0		0
818	26	F	70.7	0.56			0		0
819	47	F	107	0.67	1	260	0	0	0	0
820	49	F	73.4	0.75	0.83	404	1	1	0	0
821	68	F	89.8	1.98			0		0
822	47	H	101	1.16	1.08	98	1	0	1	0
823	30	F	77.3	0.46			0		0
824	53	F	77.4	1.08			0		0
825	58	F	83.1	0.63			1		1
826	51	F	66.6	0.63	0.81	98	0	0	0	0
827	59	F	86.9	0.96			0		0
828	64	F	95.9	0.54	0.6	295	1	0	1	0
829	50	F	68.7	1.39	1.85	125	0	0	0	0
830	49	H	93	0.61			0		0
831	62	H	115.5	1.4	1.65	138	1	0	0	0
832	68	F	65.5	1			1		1
833	55	F	82.7	1			0		0
834	46	F	102.3	0.39			0		0
835	74	F	75	0.93			1		1
836	57	H	96.9	1.28	2.6	98	1	0	1	0
837	55	F	79.8	0.4			1		1
838	28	F	94.5	0.36			0		0
839	52	F	62.1	1.34			0		0
840	26	F	90.7	0.37			0		0
841	45	F	88.5	0.52			0		0
842	45	F	74.7	0.96			0		0
843	24	F	92.8	0.42	0.47	421	0	0	0	0
844	52	H	170.9	0.69
845	41	F	58	0.26			0		0
846	47	F	102.4	0.74	0.64	280	1	0	0	0
847	68	F	96.7	0.86			1		0
848	56	F	84.1	1.03			1		1
849	62	F	113.4	0.76			0		0
850	70	H	96.8	1.54			0		0
851	30	F	86.6	0.5			0		0
852	60	H	99.8	0.78	0.68	65	1	1	0	0
853	67	F	95.2	1.28			1		1
854	46	F	75.3	0.93	0.77	164	0	0	0	0
855	55	F	93.8	0.88			1		1
856	39	F	80.6	0.69			0		0
857	56	H	107.7	1.03			1		1
858	60	H	94.9	0.87	0.71	54	1	0	1	0
859	61	H	110	1.17			1		1
860	51	F	77.2	0.6			0		0
861	65	H	94.3	1.38	1.45	45	1	0	1	0
862	75	F	70.6	1.86	1.15	98	0	0	0	0
863	71	F	69.4	1.31	1.44	135	0	0	0	0
864	46	F	88.2	0.75
865	46	F	84.9	0.52			0		0
866	49	F	110.7	0.5			1		0
867	67	F	104.6	1.13	1.06	242	0	0	0	0
868	35	H	119.4	0.59			0		0
869	45	H	93.7	0.6	0.85	146	0	0	0	0
870	57	F	88.6	2.02			1		0
871	42	F	73.9	0.68			0		0
872	37	H	85.4	0.46	0.45	56	0	0	0	0
873	54	H	93.5	0.7	0.83	245	1	1	0	0
874	67	H	138.5	0.92			0		0
875	29	F	82.6	0.28	0.22	1659	0	0	0	0
876	31	H	145.6	0.55			0		0
877	55	F	79.1	0.76			0		0
878	66	F	74	0.84			0		0
879	58	F	87.5	0.85			1		1
880	71	F	77.4	0.87	0.8	136	1	0	1	0
881	45	F	84	1.17			0		0
882	62	F	106.5	1.12			0		0
883	62	H	96.8	1.6			1		0
884	73	H	107.5	1.92			0		0
885	81	H	104.7	1.59					0
886	52	F	101.3	0.98			0		0
887	63	F	78.8	1.24			0		0
888	67	F	66.5	1.19			0		0
889	59	H	100.1	0.69	0.82	113	0	0	0	0
890	54	F	86.8	0.59			1		1
891	64	F	84.4	1.27	1.54	80	0	0	0	0
892	52	F	82.3	0.75			0		0
893	77	F	91.1	1.15			0		0
894	42	F	70.7	1.28			0		0
895	65	F	76.6	1.52			0		0
896	52	F	82.3	1.12			0		0
897	69	F	67.9	0.99	1.06	91	0	0	0	0
898	71	F	73.7	0.87	0.8	63	1	1	1	1
899	68	F	66.8	1.05			1		0
900	37	H	115.5	0.93			1		1
901	26	F	89.3	0.37			0		0
902	61	F	67.2	1.01			1		1
903	44	F	79.1	0.51			1		1
904	63	F	70	1.51			0		0
905	71	F	86.2	1.35			1		1
906	68	F	71	1.02			0		0
907	28	F	77.3	0.42			0		0
908	48	F	84.7	0.91			1		1
909	43	H	106.7	0.84			0		0
910	27	F	61.1	0.46	0.39	138	0		0	0
911	69	F	87.8	0.94			1		0
912	71	F	97.3	2.25			0		0
913	48	F	87.6	1.62	1.33	84	1	1	1	1
914	79	H	94.7	2.33			1		1
915	66	H	117.5	1.44			1		0
916	54	H	98.9	1.44			0		0
917	56	H	102.9	0.71			1		1
918	71	F	78.1	1.66	1.38	85	0	0	0	0
919	57	F	80.9	0.75	0.86	141	0	0	0	0
920	47	H	113.9	1.29			1		1
921	71	H	90.2	2.17			0		0
922	53	F	88	0.96			0		0
923	43	F	89.2	0.62			0		0
924	57	F	103.3	0.92			1		1
925	72	H	103.5	1.39					0
926	60	F	101.9	1.36			1		1
927	53	F	107.1	0.73	0.68	91	1	0	1	0
928	25	F	72.8	0.39	0.44	549	0	0	0	0
929	74	F	75.5	1.53			0		0
930	62	F	79.8	1.17			0		0
931	61	F	113.5	0.78			1		1
932	72	F	85.8	1.2			1		1
933	30	F	82.5	0.58			0		0
934	63	H	82.5	0.6			0		0
935	51	F	88	0.7			1		1
936	72	F	86.4	1.44			1		1
937	63	F	86.8	0.98			0		0
938	66	F	70.6	1.04	1.09	417	1	1	1	0
939	31	F	85	0.4	0.51	314	0		0	0
940	19	F	84.4	0.29			1		1
941	19	H	112.2	0.33	0.41	54	1		1
942	42	F	75	0.52					0
943	38	F	79.6	0.66			0		0
944	53	F	128.8	1.25	1.63	224	1	0	1	0
945	62	F	76.3	1.28			0		0
946	67	H	130.4	1.17			1		0
947	46	F	80	0.84			0		0
948	56	F	94.4	1.33			0		0
949	34	H	102.7	0.33			0		0
950	71	F	128	2.75			1		1
951	35	F	57.9	0.39			0		0
952	49	F	134.5	0.38	0.7	269	0	0	0	0
953	70	F	82.9	0.97			1		0
954	69	F	94.3	1.84			0		0
955	32	F	75.4	0.5			0		0
956	78	H	118.3	1.48			0		0
957	60	H	93.8	0.56	0.93	45	0	0	0	0
958	47	F	84.4	0.76			0		0
959	59	H	116.1	1.31	1.08	89	1	1	1	1
960	28	H	118.6	0.39			1		1
961	68	F	80.4	1.29			1		1
962	54	H	128.4	1.09			1		1
963	43	F	90.7	0.99	1.03	133	1	0	0	0
964	64	H	120.5	1.32			0		0
965	46	H	99.2	0.75			1		0
966	65	F	105.3	1.33	1.32	152	1	0	0	0
967	48	F	88.8	1.27			0		0
968	46	H	106.5	0.53	0.57	71	1	0	1	0
969	49	F	74.5	0.85			0		0
970	71	F	76.7	1.67	1.32	93	1	0	0	0
971	65	F	110.7	1.35	2.15	29	0	0	0	0
972	65	H	90.6	1.47			1		0
973	53	H	90.5	1.1	0.96	294	0	0	0	0
974	40	F	82.2	0.72			0		0
975	51	F	78.3	0.83	1.22	244	0	0	0	0
976	74	F	60.3	1.41					0
977	67	F	67.9	1.43			1		1
978	63	F	70.4	1.23	1.12	260	1	0	1	0
979	63	F	64	0.87			0		0
980	34	F	77.4	0.56			0		0
981	51	F	83.3	0.77	0.99	7	0	0	0	0
982	63	F	95.5	1.32			1		0
983	69	F	87.7	1.42			0		0
984	73	F	73.7	1.17	1.25	235	1	0	1	0
985	56	F	86.2	0.99			0		0
986	71	H	105.1	1.76			1		1
987	39	F	108.3	0.41			0		0
988	53	F	106.2	0.94			0		0
989	64	F	104.9	0.92	0.6	126	0	0	0	0
990	34	H	120.5	0.56	0.52	160	1	0	1	0
991	61	F	65.8	0.91			1		1
992	52	H	104.3	0.9			0		0
993	67	H	122.8	1.07	1.13	126	0	0	0	0
994	58	F	108	1.11			0		0
995	53	F	117.1	1.31	1.65	553	0	0	0	0
996	63	F	93.3	1.27	1.31	150	0	1	0	0
997	27	H	92.4	0.4			0		0
998	44	H	108.3	0.59			1		1
999	60	F	77.4	1.12			0		0
1000	47	F	72.4	0.56			0		0
1001	47	F	84.1	0.41	0.41	136	0	0	0	0
1002	47	F	92.1	0.6			0		0
1003	71	H	86.3	0.57			0		0
1004	48	F	106.4	0.35			1		1
1005	34	F	76.7	0.44			0		0
1006	54	H	102.1	1.27			1		1
1007	51	F	93	0.57			0		0
1008	68	F	84.2	0.68	0.71	251	0	0	0	0
1009	64	F	87.1	0.85			0		0
1010	63	H	108	2.08			0		0
1011	33	F	108.8	0.64			0		0
1012	45	F	88.6	0.66			0		0
1013	77	F	103.3	2.03			0		0
1014	76	F	74.6	1.98	1.69	81	0	0	0	0
1015	45	F	89.3	0.68			0		0
1016	25	F	106.1	0.32			0		0
1017	50	F	86.6	1.2			0		0
1018	49	H	133.4	1.05			0		0
1019	80	F	93.3	1.36			1		0
1020	60	H	112.9	1.02			1		1
1021	57	H	114.1	0.63			1		1
1022	28	F	75.2	0.44			0		0
1023	66	F	69.4	1.59					0
1024	50	F	109.6	1.17			0		0
1025	43	H	118.8	0.82			1		1
1026	38	F	69.1	0.52			0		0
1027	62	F	88.3	0.95	0.87	557	0	0	0	0
1028	59	F	78.1	0.84			0		0
1029	63	H	114.5	1.51	2.61	59	1	0	0	0
1030	69	F	121.8	1.17			0		0
1031	45	F	141.7	0.27			1		1
1032	51	F	71.6	1	1.02	202	0	0	0	0
1033	26	F	73.7	0.43			0		0
1034	63	H	187.4	1.18	1.21	99			0	0
1035	34	F	91.4	0.54			0		0
1036	83	F	99.7	1.34			1		0
1037	54	F	78.4	0.85			0		0
1038	47	F	102.7	0.57	0.61	204	0	0	0	0
1039	72	F	87.1	1.65			1		1
1040	55	F	85.8	1.05	1.09	1219	0		0	0
1041	34	F	104.5	0.49			1		1
1042	70	H	128.8	1.67	1.42	397	1	0	0	0
1043	62	F	80.1	1.36	0.98	124	0	0	0	0
1044	40	F	108.3	0.3			1		0
1045	63	F	125.6	0.95	1.06	250	0	0	0	0
1046	57	F	83.1	0.66			0		0
1047	55	H	119.1	0.98			1		0
1048	63	F	89.8	0.87			1		0
1049	66	F	76.3	1.2	1.05	138	0	0	0	0
1050	42	H	142.6	0.6			1		1
1051	57	F	87.3	0.89	0.81	941	0		0	0
1052	51	F	57.4	0.93			0		0
1053	50	F	118.3	1.27	0.77	176	1	1	1	1
1054	66	F	100.6	1.25			1		1
1055	62	F	94.3	1.1	1.48	73	0	0	0	0
1056	59	F	70.1	0.5	0.69	137	0	0	0	0
1057	46	F	103.5	0.6			1		0
1058	48	F	101.7	0.49			1		1
1059	35	F	110.5	0.3			0		0
1060	66	F	79.8	1.24	0.99	109	1	1	1	1
1061	35	F	100.4	0.37			1		1
1062	62	H	121.1	1.66			1		1
1063	56	F	73.9	1.36	1.14	119	0	0	0	0
1064	54	F	75.7	0.76			0		0
1065	44	F	76	0.47			0		0
1066	51	H	119.7	1.42			1		1
1067	52	F	81.4	0.69			0		0
1068	55	F	85.9	1.25			0		0
1069	54	F	82.6	0.88			0		0
1070	38	F	72.5	0.89	0.97	126	0	0	0	0
1071	61	H	113.4	0.69			1		0
1072	48	F	93.1	0.4			0		0
1073	39	F	83.2	0.9			0		0
1074	45	H	99.1	0.95			1		0
1075	72	H	118.8	1.64	1.37	70	1	0	0	0
1076	31	F	109.3	0.46			1		1
1077	51	F	83.8	0.58			1		1
1078	69	F	80	1.23	1.11	233	0	0	0	0
1079	63	F	129.9	1.07			1		0
1080	70	H	113	2.45			1		1
1081	41	F	68	0.89			0		0
1082	61	F	72.5	1.06			0		0
1083	61	F	93.1	0.73			0		0
1084	65	F	106.2	1.1			0		0
1085	72	H	142.7	1.5					0
1086	48	F	78.4	1.11	0.96	132	0	0	0	0
1087	48	F	64.7	0.89
1088	39	F	106.8	0.64			1		1
1089	47	F	92.7	0.94			0		0
1090	51	F	98.3	0.71	0.81	266	0	0	0	0
1091	89	F	84.9	1.26			0		0
1092	48	F	71.8	0.8	0.74	113	0	0	0	0
1093	64	F	87.7	1.45			1		1
1094	31	F	100.4	0.45			0		0
1095	48	H	103.5	0.82	0.64	60	1	1	1	0
1096	60	H	129.5	1.49			0		0
1097	63	F	120.9	1.72
1098	46	F	79.1	0.94			1		0
1099	50	F	83.7	0.9			0		0
1100	45	F	88.9	0.71			1		0
1101	57	H	129.4	1.15			1		1
1102	59	F	57	0.81			0		0
1103	48	F	104.3	0.68			1		1
1104	20	F	93.7	0.28			0		0
1105	55	F	88.8	1.36	1.68	56	1	1	1	1
1106	61	F	72.4	0.97			0		0
1107	43	F	70	0.73			1		0
1108	71	F	112.4	1.09			0		0
1109	52	F	88.1	0.98			0		0
1110	22	F	91.8	0.45	0.41	111	0	0	0	0
1111	52	F	84.8	1.48			1		0
1112	59	F	80.8	1.13	1.4	698	0	0	0	0
1113	53	F	110.2	0.58	0.66	266	1		1	0
1114	60	H	114.4	2.8	2.35	83	1	0	1	0
1115	61	F	114.9	0.89	0.9	688	0	0	0	0
1116	53	F	82.3	1.07	1.01	277	1	0	1	0
1117	61	F	122.9	0.89			1		0
1118	49	H	127.1	0.63	0.62	221	1	0	0	0
1119	39	F	77.1	0.68			0		0
1120	24	H	81.2	0.34			0		0
1121	26	F	108.1	0.63			1		0
1122	81	H	111.7	1.52			1		0
1123	48	H	100.5	0.78	0.88	75	0	0	0	0
1124	31	F	70.8	0.67			0		0
1125	49	H	75.5	1.06			0		0
1126	59	F	93.8	1.13	1.16	210	1	0	1	0
1127	54	F	89.7	0.78			1		1
1128	58	F	76.2	0.72	1.12	10	0	0	0	0
1129	50	F	88.1	0.77			0		0
1130	65	F	94.8	1.24	1	102	0	0	0	0
1131	61	F	104.5	1.11	0.96	706	0	0	0	0
1132	55	H	106.4	0.88	1.18	52	1	0	1	0
1133	41	F	68.8	0.6			0		0
1134	87	H	98.7	1.58			1		0
1135	25	F	92.2	0.36			0		0
1136	41	F	88.8	0.62			0		0
1137	57	F	94	0.85	0.93	95	1	0	1	0
1138	35	F	92.6	3.38			0		0
1139	70	H	86	1			1		0
1140	54	F	80	0.97			1		1
1141	52	H	116	0.61	0.53	170	1	1	0	0
1142	52	F	75.9	0.86			0		0
1143	52	F	61.6	1.01	1.15	126	0	0	0	0
1144	59	H	103	1.35			0		0
1145	45	F	73.5	0.7			0		0
1146	60	H	78	0.99	0.68	234	0	0	0	0
1147	53	F	86	0.68			1		1
1148	69	F	89.2	1.6			1		1
1149	73	F	74.8	1.76	1.69	1179	1	1	1	1
1150	77	H	86.3	1.4			1		0
1151	43	H	107	1.15	1.48	120	0	0	0	0
1152	55	F	82.6	0.87			0		0
1153	54	F	80.5	1.55			0		0
1154	23	F	101.3	0.26			0		0
1155	52	F	96.9	0.75			1		0
1156	70	F	105.9	1.18			1		1
1157	48	F	82.1	0.54			1		1
1158	48	H	122.1	0.79			1		1
1159	34	F	107.6	0.64			0		0
1160	64	F	79.9	2.13			1		0
1161	60	F	107	1.53	1.73	115	1	1	1	1
1162	31	F	86.6	0.4			0		0
1163	26	H	120.4	0.56			0		0
1164	77	H	101	1.59			1		1
1165	66	F	74.5	1.05			1		0
1166	52	F	86.7	0.8			0		0
1167	27	F	81.9	0.58			0		0
1168	77	F	88.5	2.64			0		0
1169	46	H	93.5	0.54			1		1
1170	38	F	78.5	0.51			0		0
1171	35	F	104.4	0.56	0.69	443	0	0	0	0
1172	51	F	77.2	1.24	1.15	1134	0		0	0
1173	30	F	81.2	0.28	0.33	213	0	0	0	0
1174	56	H	98.9	1.01			1		1
1175	57	F	120.3	1.02	0.99	27	1	1	1	1
1176	37	H	131.3	0.45	0.32	577	0	0	0	0
1177	70	H	89.4	1.21			1		1
1178	61	F	71.9	1.24			0		0
1179	50	F	76.8	0.64	0.63	241	0	0	0	0
1180	63	H	100.5	1.3			1		1
1181	48	F	97.7	1.45			1		1
1182	29	F	134.2	0.28			1		0
1183	24	F	106	0.29	0.37	509	0		0	0
1184	38	F	107.7	0.55			0		0
1185	35	F	82.6	0.43	0.58	230	1	0	1	0
1186	51	F	89.5	1.05			0		0
1187	54	F	69.1	1.32			0		0
1188	67	H	99	2.36	1.66	75	0	0	0	0
1189	76	F	68.1	1.37	1.39	114	0	0	0	0
1190	47	F	88	0.61			1		1
1191	47	F	97.6	0.66	0.82	1192	1	0	0	0
1192	76	F	92.8	2.86			1		1
1193	70	F	71.5	1.74	1.19	134	0	0	0	0
1194	75	H	122.3	3.42			1		1
1195	56	F	98.9	1.27	1.08	14	1	0	1	0
1196	49	F	114.3	0.63			1		0
1197	55	F	89	0.71			0		0
1198	74	F	112.7	1.21	0.92	103	0	0	0	0
1199	48	F	78.7	0.5			0		0
1200	58	H	84.9	1.63			1		0
1201	44	H	109.2	0.56			1		1
1202	57	F	67.9	1.33	1.27	588	0	0	0	0
1203	52	H	129.1	0.74			1		1
1204	50	F	62.8	0.97	1.43	114	0	0	0	0
1205	72	F	86.1	1.02			1		1
1206	62	F	81.5	0.87			1		1
1207	39	F	81.7	0.8	1.1	232	0	0	0	0
1208	40	F	76.2	0.55			1		0
1209	54	F	73	0.94	0.94	43	1	0	0	0
1210	74	F	82.9	1.02			0		0
1211	59	F	74.7	1.1			0		0
1212	58	F	61.3	0.68	0.75	1077	0	0	0	0
1213	56	F	62.5	0.85	0.72	101	0	0	0	0
1214	68	H	77.1	0.85			1		1
1215	55	F	72.8	1			0		0
1216	47	H	104.8	0.82			1		1
1217	59	H	104.3	1.52			0		0
1218	58	F	108.2	2.01			1		1
1219	46	F	86.1	0.62			1		1
1220	59	F	74.3	0.98			0		0
1221	34	F	90.3	0.95	0.81	225	0	0	0	0
1222	35	F	72.7	1.19	1.49	118	0	0	0	0
1223	39	F	96.8	0.49					0
1224	64	F	85.3	0.88			1		1
1225	55	F	93.1	1.94			0		0
1226	59	H	107	1.06			1		1
1227	61	F	74.3	0.94			0		0
1228	64	H	153	1.38	1.02	111		0		0
1229	27	F	88.4	0.38			0		0
1230	24	F	82.6	0.31	0.33	111	1	0	0	0
1231	55	F	95.7	1.18	0.76	125	1	0	0	0
1232	43	F	103.4	0.91			0		0
1233	70	F	101.9	0			1		1
1234	28	F	68.2	0.7			0		0
1235	51	F	68	0.95			0		0
1236	51	F	104.6	0.62			1		1
1237	87	H	109	2.84	2.89	227	1	1	0	0
1238	56	F	97.2	0.7	1.43	1406	1	0	1	0
1239	58	F	58.8	1.15			0		0
1240	31	F	62.4	0.62			0		0
1241	50	F	86.6	1.19			0		0
1242	56	F	63.9	0.93			0		0
1243	58	H	118	0.68	0.99	105	1	0	1	0
1244	42	F	86.5	0.75			0		0
1245	59	H	109.2	1			1		1
1246	20	F	118.3	0.38			0		0
1247	54	F	71	1.19			0		0
1248	21	F	127.2	0.3			0		0
1249	50	F	87.2	0.51	0.64	120	0	0	0	0
1250	70	F	90.8	1.02	1.33	112	1	1	0	1
1251	24	F	94.8	0.42			0		0
1252	23	F	120.6	0.21			0		0
1253	83	F	64.7	1.3			0		0
1254	45	F	108.4	0.52			0		0
1255	52	F	96	0.93			1		1
1256	23	F	113.1	0.3			1		1
1257	64	F	103.3	0.93			1		1
1258	32	F	81.2	0.83	0.82	445	0	0	0	0
1259	52	F	95.1	0.9			0		0
1260	43	H	99.2	0.59			1		1
1261	40	F	74.7	0.52			0		0
1262	57	F	79.4	0.82			1		1
1263	26	F	98.6	0.34			1		1
1264	44	F	80.7	0.81			0		0
1265	58	H	86.9	0.63			0		0
1266	23	F	64.4	0.29			0		0
1267	53	H	122.3	0.97			1		1
1268	79	H	95.1	2.56	2.74	249	0	0	0	0
1269	43	F	72.2	0.73			1		0
1270	66	F	70.1	0.84	0.75	77	1	0	1	0
1271	52	H	116.2	0.87			1		1
1272	57	F	71	0.9	1	1576	1	1	1	1
1273	49	F	71.9	0.61	0.82	275	0	0	0	0
1274	55	F	55.9	1.23			0		0
1275	77	H	127.5	2.13	2.57	219	1	0	1	0
1276	75	H	89.8	1.01			0		0
1277	70	F	77.5	1.45	1.74	130	1	0	1	0
1278	53	F	94.4	0.73			1		0
1279	64	F	91.5	0.66			1		0
1280	55	H	128	0.57			1		1
1281	55	F	78.9	1.05			0		0
1282	62	H	108.6	1.56			0		0
1283	35	F	80.7	0.44	0.53	139	0	0	0	0
1284	77	F	67	1.6	1.42	133	0	0	0	0
1285	27	F	91.7	0.37	0.54	105	0	0	0	0
1286	43	F	98	0.64			1		0
1287	59	F	104.5	0.72			1		1
1288	51	F	82.9	0.96			1		0
1289	38	F	71	0.73	0.77	476	0	0	0	0
1290	64	H	119.5	1.6			1		0
1291	59	F	107.5	0.53	0.86	316	1	0	1	0
1292	18	F	63.3	0.31			0		0
1293	73	F	95.7	1.6			1		0
1294	71	F	66.6	1.38			0		0
1295	62	H	113.2	0.99			1		1
1296	45	F	95.5	0.65			0		0
1297	63	F	63	1.2	0.98	216	0	0	0	0
1298	55	H	76.7	1.27			1		0
1299	65	F	63.9	1.39	1.73	106	0	0	0	0
1300	65	H	66.1	2.15	2.39	106	0	0	0	0
1301	30	F	76	0.52			0		0
1302	65	H	114.3	1.17			0		0
1303	55	F	77	0.93			0		0
1304	42	F	66.8	0.62			0		0
1305	82	H	97.8	2.19			0		0
1306	54	F	87.3	0.71	0.63	27	1		1
1307	37	H	132.8	0.51			0		0
1308	65	F	98.6	0.88	1.37	188		0	0	0
1309	43	F	74.7	0.62			0		0
1310	72	F	83.3	0.89	1.06	93	1	1	1	1
1311	26	H	109	0.42			0		0
1312	62	H	116	2.32	2.83	121	1	0	0	0
1313	39	F	72.1	0.82	0.43	1644	0	0	0	0
1314	48	F	71.3	1.06			0		0
1315	75	F	69.9	1.77			1		0
1316	53	F	66.6	0.81			1		1
1317	48	H	101.1	1.3			1		1
1318	56	F	129.7	0.68			1		0
1319	66	F	75.5	0.82	1.01	227	0	0	0	0
1320	48	F	72.6	0.74			0		0
1321	56	F	67	0.63			0		0
1322	38	F	61	0.65			0		0
1323	82	H	105.7	2.23			1		1
1324	71	F	73.5	0.96			0		0
1325	72	H	119.5	1.67	1.5	232	1	0	1	0
1326	58	F	81.4	0.67			1		0
1327	65	H	100.8	0.9			1		0
1328	23	F	67.8	0.35			0		0
1329	47	F	97.1	0.81			1		0
1330	58	H	99.2	0.87	1.04	104	1	0	1	0
1331	35	F	82.1	0.94	0.86	610	0	0	0	0
1332	71	F	97.5	1.35			1		1
1333	50	H	117.4	0.7	1.04	316	1	0	0	0
1334	67	H	100.5	1.46	1.95	180	1	0	0	0
1335	60	F	91.4	0.95			1		1
1336	57	F	127.2	0.74	1.34	1067	1	0	0	0
1337	65	F	61.7	0.88			1		1
1338	21	H	136.9	0.28			0		0
1339	72	F	73.8	1.26			1		1
1340	55	F	83.2	0.68			0		0
1341	82	H	116.9	0.85	1.24	90	1	1	0	0
1342	19	F	58.5	0.39			0		0
1343	52	F	77.6	1.1	1.27	11	0	0	0	0
1344	55	F	82.4	0.8			0		0
1345	52	F	93.5	0.54			1		0
1346	52	F	112.4	0.96			1		0
1347	48	H	105.1	0.83			0		0
1348	66	H	100.5	1.61	1.77	235	0	0	0	0
1349	64	H	139.8	1.04	1.66	316	0	0	0	0
1350	32	F	63.5	0.39			0		0
1351	30	F	101	0.65			0		0
1352	31	F	95.3	0.15			0		0
1353	61	H	95	0.75			1		1
1354	41	F	105.7	0.73
1355	58	F	120	0.54			1		1
1356	84	H	108.6	1.92					0
1357	71	F	61.5	1.04	1.12	474	0		0	0
1358	40	F	84.7	0.59			0		0
1359	46	F	104.3	0.6	0.89	377	0	0	0	0
1360	82	F	68.2	1.14			1		1
1361	79	F	79.2	1.68			1		0
1362	41	F	70.9	0.57			0		0
1363	80	H	105.8	3.65	1.06	104	0	0	0	0
1364	45	F	91.1	0.68	0.67	305	1	0	1	0
1365	67	F	76.3	1.14			0		0
1366	46	F	118.8	0.5			0		0
1367	67	H	124.6	3.98			1		1
1368	62	F	86.6	0.85			1		0
1369	75	H	92.7	1.49			0		0
1370	48	F	65.7	0.73			0		0
1371	55	F	74.9	0.77			0		0
1372	35	F	93.2	0.51			0		0
1373	65	F	81.7	0.75			1		0
1374	71	H	104.3	1.38	1.6	129	1	1	0	0
1375	45	F	101.2	0.56			0		0
1376	42	F	87.9	0.54	0.41	71	1	0	1	0
1377	31	H	97.4	0.67	0.59	84	0	0	0	0
1378	52	F	115.9	0.6			1		0
1379	46	H	100	0.62			0		0
1380	39	F	89.4	0.99			0		0
1381	36	H	88.3	0.49			1		0
1382	42	H	85	0.51	0.54	69	0	0	0	0
1383	49	F	64.8	1.29			0		0
1384	19	F	71.9	0.36			0		0
1385	31	F	94.1	0.21	0.28	245	1	0	1	0
1386	68	F	85.9	1.41			0		0
1387	49	F	98.1	0.71	0.54	92	0	1	0	1
1388	25	H	124	0.48
1389	55	F	112.6	0.96			0		0
1390	77	F	97	1.91			0		0
1391	51	F	87.5	0.48			0		0
1392	41	F	77.7	0.78	0.8	116	0	0	0	0
1393	29	F	63.5	0.36			0		0
1394	42	F	94.2	0.6			1		0
1395	58	F	80.5	1.28			1		1
1396	74	F	61.7	1.24			0		0
1397	59	F	79	0.9	1.28	178	1	0	0	0
1398	60	F	86.1	0.98			0		0
1399	70	F	84.7	1.42			0		0
1400	43	F	92.3	0.51			0		0
1401	59	F	119.4	1.03	0.9	265	1	1	0	1
1402	69	F	65.8	0.78	0.83	340	1	0	0	0
1403	49	F	81.1	0.68			0		0
1404	70	H	121.8	2.03	1.64	46	1	1	1	1
1405	61	F	65.2	0.84	0.5	102	1	0	1	0
1406	52	F	87.8	1.03			0		0
1407	45	F	99.1	1.26	1.1	718	0	0	0	0
1408	71	F	62.6	2.21			0		0
1409	40	F	86.4	0.48			0		0
1410	37	F	99.3	1.35			0		0
1411	43	F	86	0.57			1		1
1412	25	F	105.6	0.32			1		1
1413	63	F	85.3	1.07	1.28	104	0	0	0	0
1414	64	F	106.3	1.05			1		1
1415	78	F	79.3	1.17			0		0
1416	62	F	88.9	0.98	0.71	410	1	0	0	0
1417	75	F	62.6	1.33	1.37	105	1	0	0	0
1418	61	H	118.1	1.37			1		1
1419	47	H	92.3	1.14			1		1
1420	76	F	82.4	1.01	1.37	87	1	0	0	0
1421	51	F	86.8	0.71			1		0
1422	31	F	93	0.34	0.26	86	0	0	0	0
1423	57	F	72.6	1.12			0		0
1424	49	H	115.8	0.79			1		1
1425	47	H	111.3	0.76			1		1
1426	71	F	75.3	1.96	1.96	379	1	0	1	0
1427	74	F	98.5	1.29	0.88	483	0		0	0
1428	67	F	94.3	0.9			0		0
1429	22	F	64.2	0.42			0		0
1430	68	H	131.3	1.31			0		0
1431	49	F	71.5	0.9			0		0
1432	64	F	70.1	0.97			0		0
1433	69	F	92.8	1.11			0		0
1434	69	F	106.5	1.31			1		0
1435	40	F	88.9	0.7	0.64	237	0	0	0	0
1436	94	H	118.6	1.26	1.5	63	0	0	0	0
1437	46	H	116.6	0.65			1		0
1438	28	F	95.1	0.27			0		0
1439	32	F	82.5	0.39			0		0
1440	32	F	80.6	0.35	0.41	1418	0	0	0	0
1441	43	F	94.1	0.39			1		0
1442	55	F	107.7	0.92			0		0
1443	45	F	97.2	0.71			0		0
1444	71	F	105.7	1.34			1		0
1445	69	F	76	0.74			1		1
1446	50	H	91.9	0.78	0.8	63	1	0	1	0
1447	54	H	121.1	1.11			1		1
1448	58	F	74.4	0.93			0		0
1449	73	F	87.3	1.21			0		0
1450	67	F	115.2	0.68			0		0
1451	54	H	108.5	1.04			1		1
1452	54	F	68.7	0.9	0.99	159	0	0	0	0
1453	60	F	83.1	1.13	1.01	189	1	0	1	0
1454	45	F	100	0.97			1		1
1455	60	F	87.8	1.15	1.18	171	1	0	1	0
1456	62	H	108.5	1.09			0		0
1457	44	F	91.1	0.56			1		0
1458	58	F	81.5	1.07			0		0
1459	43	F	64.8	0.58			0		0
1460	30	F	94.8	0.35			1		1
1461	53	F	83.3	0.47			0		0
1462	28	F	105.7	0.21	0.23	210	1		1
1463	60	F	72	1.12			0		0
1464	45	F	89.7	0.9			1		1
1465	48	F	134.2	0.61			1		1
1466	19	F	65	0.26			0		0
1467	56	F	83.2	1.08			1		1
1468	57	F	72.8	0.57			1		1
1469	62	F	62.3	1.02	1.02	0	0	0	0	0
1470	68	H	80	0.44			1		0
1471	51	H	126	0.57			1		0
1472	59	F	112	0.76	0.98	1211	0	0	0	0
1473	52	F	96.2	0.83			0		0
1474	54	F	96.3	1.04			1		1
1475	50	F	70.2	0.89
1476	49	F	103.8	0.76			0		0
1477	51	F	65.5	1.17			0		0
1478	69	H	124.4	1.91	1.27	119	1	1	1	0
1479	38	F	72.3	0.56	0.77	202	0	0	0	0
1480	70	F	88.5	1.47	1.49	133	0	1	0	0
1481	61	F	73	1.33			0		0
1482	64	H	98.2	1.03			0		0
1483	54	F	63.5	1.14			0		0
1484	49	F	65.7	0.52			0		0
1485	61	F	88.7	1.02			1		0
1486	53	F	69.4	1.16	1.16	250	0	0	0	0
1487	61	F	88.6	1.05			0		0
1488	66	F	81.5	1.41	1.38	91	1	0	1	0
1489	46	F	73.1	0.81			1		0
1490	54	F	97	0.51			1		1
1491	55	F	73.9	1.18			0		0
1492	65	F	79.7	1.4			0		0
1493	53	F	65.3	1.13	1.24	119	0		0	0
1494	49	F	104.2	0.65			0		0
1495	39	F	76	0.47			0		0
1496	49	F	138.5	0.64			1		1
1497	29	H	100.2	0.43
1498	35	F	122.7	0.68			0		0
1499	68	H	142.3	2.1			1		1
1500	65	F	92.4	1.28			0		0
1501	70	F	92.1	1.14			1		0
1502	39	H	131.4	1.05			1		0
1503	21	H	121	0.57			0		0
1504	55	F	98.4	0.86	0.81	252	1	0	1	0
1505	47	F	112.1	0.41			0		0
1506	65	F	79.7	0.88			0		0
1507	56	F	85.1	0.97			0		0
1508	60	H	116	0.98			0		0
1509	70	H	111.8	2.01			0		0
1510	45	F	101.4	0.79			1		1
1511	50	H	113.1	0.73	1.12	103	1	0	0	0
1512	67	F	83.8	1.47			0		0
1513	67	F	64.7	0.83			0		0
1514	71	F	72.5	0.98			0		0
1515	65	F	76.8	1.08			0		0
1516	58	F	110.7	1.05			0		0
1517	38	F	74.9	0.66			0		0
1518	59	H	103.1	0.88			0		0
1519	63	F	86.9	0.99			1		1
1520	52	H	103.6	0.64	0.86	313	1	0	0	0
1521	35	F	101.2	0.56			0		0
1522	62	F	105.6	1.07			1		1
1523	65	H	94.3	0.84			0		0
1524	64	H	97.1	1.32			0		0
1525	62	F	78.2	0.67			1		1
1526	53	H	103.5	1.33			1		1
1527	78	F	78.5	1.91			0		0
1528	58	F	120	1.33			1		1
1529	58	F	86.4	0.84			0		0
1530	26	F	85.3	0.31	0.22	514	0	0	0	0
1531	64	F	69.1	0.96	1.14	111	0	0	0	0
1532	35	F	88.5	0.56			0		0
1533	58	F	70.6	1.26	1.59	251	0	0	0	0
1534	59	F	93.6	0.82	0.63	231	1	1	1	0
1535	33	F	58.2	0.82	0.82	63	0		0	0
1536	28	H	128.6	0.31	0.48	1098	1	1	1	1
1537	54	F	79.8	0.71			0		0
1538	62	F	99.7	0.99	1.13	1159	0	1	0	0
1539	38	F	87	0.72			0		0
1540	51	F	85.5	0.53	0.48	201	1	1	0	0
1541	34	H	99.4	0.3			1		1
1542	67	F	86.6	1.06			1		1
1543	48	H	97.7	1.51	0.72	217	1		0	0
1544	74	H	122.6	2.37			0		0
1545	64	F	97	0.76			1		0
1546	56	F	77.5	1.12			1		1
1547	60	F	77.6	0.75			0		0
1548	56	F	104.4	0.86			1		1
1549	49	F	101.7	0.64			1		1
1550	46	F	135.3	0.75			1		1
1551	41	F	85.2	0.43			1		0
1552	47	F	61	0.58			0		0
1553	18	F	78.8	0.41			0		0
1554	65	F	76.4	1.6	1.54	50	0		0	0
1555	64	F	87.1	1.02	1	92	0	0	0	0
1556	30	F	71.9	0.69			0		0
1557	54	F	64.5	0.88			0		0
1558	54	H	82.9	1.09			1		0
1559	61	H	85.3	0.64			0		0
1560	35	F	124.1	0.48			0		0
1561	70	F	69.2	1.21			0		0
1562	59	F	69.6	0.89			0		0
1563	74	H	89	1.18			1		0
1564	69	F	117	1.16			1		1
1565	26	F	69.5	0.41			0		0
1566	52	F	61.8	0.93			0		0
1567	67	F	124	1.18			1		1
1568	63	F	94.8	1.03			0		0
1569	71	F	77.1	1.91			1		1
1570	56	F	64.1	1.23			0		0
1571	60	F	71.5	1.29	1.29	13	0	0	0	0
1572	55	F	100.7	0.5	0.37	115	1	0	1	0
1573	40	H	87	0.92			0		0
1574	68	F	73.9	1.35			0		0
1575	44	F	97.8	0.74			0		0
1576	58	F	85.4	0.97	1.07	297	0	0	0	0
1577	63	F	76.4	1.23			0		0
1578	53	H	96.8	1.03			1		1
1579	74	F	84.4	1.13			0		0
1580	45	H	88.2	0.7			0		0
1581	50	F	101.2	0.57			0		0
1582	51	F	65.6	0.48			0		0
1583	64	F	90.9	0.84	1.14	252	0	0	0	0
1584	42	F	91.8	0.61	0.77	255	0	0	0	0
1585	71	F	76	2.16	1.04	119	1	0	1	0
1586	42	F	74.9	0.54			0		0
1587	53	F	82	0.79			0		0
1588	56	F	56.7	1.39			0		0
1589	25	F	116.1	0.27			1		1
1590	34	F	93.4	0.58			0		0
1591	60	H	94.3	0.98			1		1
1592	45	F	82.8	0.57	0.77	295	0	0	0	0
1593	26	F	81.2	0.45			0		0
1594	55	F	86.7	1.01			1		1
1595	67	F	75	2.02	2.02	12	0	0	0	0
1596	75	F	78.5	1.67	1.64	327	1	0	1	0
1597	69	F	60.7	1.18			0		0
1598	73	H	96.9	1.78	1.9	100	1	0	1	0
1599	52	H	96.8	0.87	0.94	115	1	0	1	0
1600	76	F	79.3	1.06	0.76	104	1		1	0
1601	41	F	88.6	0.65			1		1
1602	56	H	86.5	1.49	1.51	211	0	0	0	0
1603	46	F	78.4	0.71			0		0
1604	63	F	85.2	1.01			1		1
1605	48	H	109	0.59			1		1
1606	64	H	95.2	1.24			1		0
1607	50	H	101.7	0.87			1		1
1608	43	F	87.9	0.68	0.8	224	0	0	0	0
1609	65	F	80.6	0.76			0		0
1610	66	F	88	0.8			0		0
1611	43	H	128.5	0.64	0.56	196	1	0	1	0
1612	39	F	110.7	0.69			0		0
1613	49	F	107	0.46			1		1
1614	59	F	81.4	0.99			0		0
1615	69	F	55.9	1.14	1.76	44	0	0	0	0
1616	75	F	74.4	1.75			1		0
1617	56	F	72.4	1.21			0		0
1618	30	H	105.2	0.43			1		1
1619	85	H	95.6	1.65			0		0
1620	61	H	108.7	1.36			0		0
1621	56	F	89.7	0.82			0		0
1622	62	F	81.4	1.6			0		0
1623	51	F	82.5	0.59			1		0
1624	50	F	57.9	1			0		0
1625	22	F	87	0.29			1		0
1626	73	H	139.1	1.93			1		0
1627	64	F	84	0.91			0		0
1628	52	H	99.4	0.8			0		0
1629	61	H	100.8	1.4			1		1
1630	61	F	73.4	0.78			1		1
1631	37	F	74.8	0.61	0.89	513	0	0	0	0
1632	62	H	102.5	1.06	1.06	1	0	0	0	0
1633	73	F	94.5	1.34	1.3	99	0	0	0	0
1634	62	H	97.2	0.88			1		1
1635	63	H	110.5	0.64			1		1
1636	75	H	84.7	1.09	1.03	83	1	0	1	0
1637	25	F	77.3	0.45			1		1
1638	67	F	88	1.06			1		1
1639	79	H	121.7	1.6			1		0
1640	74	F	85.8	1.86			1		1
1641	72	F	99.2	1.07	1.26	56	1	1	1	0
1642	47	F	79.8	0.85			1		1
1643	67	F	99.3	1.01	1.34	398	1	0	0	0
1644	71	F	90.8	1.23	1.34	312	0	0	0	0
1645	41	F	62.5	0.43			1		0
1646	53	F	76.2	0.88			0		0
1647	38	F	111.8	0.58			0		0
1648	58	H	116.8	0.91			0		0
1649	44	F	97.8	0.56	0.64	1227	0	0	0	0
1650	65	F	62.3	1.77			1		0
1651	60	F	80.9	0.73			0		0
1652	65	F	99.8	0.95	0.83	194	0	0	0	0
1653	57	F	66.7	1.07			1		0
1654	61	F	79.5	1.14			0		0
1655	62	H	111.7	1.64			1		1
1656	62	F	78.5	1.06			0		0
1657	74	H	95.7	1.39			0		0
1658	55	F	82	0.99			0		0
1659	53	F	90.3	0.54			0		0
1660	48	F	83.8	0.73			0		0
1661	56	F	87.4	1.16	1.13	63	1	1	1	1
1662	46	F	77.8	0.71			0		0
1663	34	H	112	0.78			1		1
1664	55	H	93.2	0.96			0		0
1665	63	H	96.8	1.07	1.47	89	1	0	0	0
1666	39	F	102.9	0.7	0.39	23	0		0	0
1667	57	F	78.6	1.23	1.09	250	0	0	0	0
1668	35	F	124.5	0.51			1		1
1669	48	F	89.7	0.91			0		0
1670	70	H	125.3	1.06			1		0
1671	57	H	112.8	1.49			1		1
1672	53	F	95.7	1.14			0		0
1673	57	F	71.8	0.94			1		1
1674	62	H	140.3	1.29			1		0
1675	58	F	108.3	1.35			0		0
1676	47	F	88.1	0.67			0		0
1677	61	F	82.3	0.75			0		0
1678	51	F	93.7	0.38			0		0
1679	66	F	95.9	0.92	1.02	341	0	0	0	0
1680	63	F	81.2	0.97			1		1
1681	71	F	119.6	0.86	0.94	256	1	0	0	0
1682	73	H	96.4	1.53	1.98	256	0	0	0	0
1683	40	H	163.2	0.61			1		1
1684	21	F	111.2	0.33			0		0
1685	39	F	66.2	0.46	0.5	104	0	0	0	0
1686	49	F	116.4	0.69			1		0
1687	45	F	97	0.81	0.92	101	0	0	0	0
1688	57	F	77.1	0.72			0		0
1689	63	F	63.4	1.15	1.46	70	0	0	0	0
1690	35	H	114.9	0.41			1		1
1691	32	F	78.1	0.57			1		1
1692	77	F	102.2	1.69			1		0
1693	45	F	110.8	0.77			0		0
1694	60	F	86.7	0.93			0		0
1695	59	H	106.8	1.07			1		1
1696	52	F	84.2	1.15			0		0
1697	53	F	108	0.59	0.75	311	1	1	1	1
1698	52	F	71.7	1.13			0		0
1699	55	F	65.3	0.63			0		0
1700	36	F	118.7	0.66			0		0
1701	54	F	84.8	1.11			0		0
1702	75	F	84	1.09	1.43	188	1	0	1	0
1703	42	F	87.7	0.3			0		0
1704	73	F	87	1.26			1		0
1705	22	F	81.1	0.29			0		0
1706	54	F	77.8	0.67			1		1
1707	72	F	93.2	0.88			1		1
1708	24	F	65.1	0.38			0		0
1709	39	F	71.3	0.55			0		0
1710	34	F	127.8	0.39			0		0
1711	36	F	89.8	0.46	0.47	198	0	0	0	0
1712	59	F	86.1	1.13			0		0
1713	34	F	84.9	0.69			0		0
1714	66	F	79.4	1.55	1.21	1513	1		1
1715	71	F	68.2	1.57			0		0
1716	54	H	122	0.74			0		0
1717	28	F	103.4	0.35			1		1
1718	80	H	98.6	1.72	2.11	174	1	1	0	0
1719	64	F	98.9	1.25	1.3	342	1	0	0	0
1720	42	F	79.5	0.57	1.15	257	1	0	0	0
1721	62	H	120.5	1.16			1		0
1722	69	F	76.1	1.62			0		0
1723	62	H	135.5	1.87	1.52	65	1	0	1	0
1724	54	F	87	0.97			0		0
1725	48	H	119.1	1.8			1		1
1726	25	F	102.3	1.15			0		0
1727	59	F	82.5	0.74	0.99	233	0	0	0	0
1728	63	H	85.1	1.24			0		0
1729	55	H	112.7	1.17			1		0
1730	37	H	143.4	0.86			0		0
1731	42	F	55.2	0.54			0		0
1732	70	H	110.1	1.51			1		1
1733	61	H	96.9	1.13			0		0
1734	53	F	60.4	0.77			0		0
1735	69	F	85.8	1.1			0		0
1736	78	F	91.2	1.19			0		0
1737	66	H	105.6	3.94			1		0
1738	49	H	93.1	0.16			1		1
1739	40	F	135.7	1.34	0.98	349	0	0	0	0
1740	69	H	96.3	1.54	1.85	225	1	0	0	0
1741	52	F	67.6	0.84			0		0
1742	60	F	72	1.37			1		1
1743	47	F	86.7	0.67			0		0
1744	56	F	87	0.61	0.69	196	1	1	1	1
1745	66	H	111.3	1.28	1.03	71	1	0	0	0
1746	30	F	89.8	0.61			0		0
1747	62	F	90.1	0.83			1		0
1748	59	F	106.1	1.07			0		0
1749	53	F	66.7	1.27			0		0
1750	50	F	88.2	0.68					0
1751	63	H	105.6	1.46			1		0
1752	71	F	56.5	1.76			0		0
1753	70	F	76.2	1.04			1		1
1754	41	H	104.6	0.48			0		0
1755	49	F	93.7	0.96	1.09	471	0	1	0	1
1756	69	F	89.3	0.95			0		0
1757	59	H	112.6	1.47			1		1
1758	61	H	92.9	0.79			1		1
1759	65	H	107.1	1.24			1		0
1760	53	F	65.5	0.95			1		0
1761	53	H	96.6	1.64			0		0
1762	28	F	85.7	0.34			1		0
1763	30	H	117.5	0.48			0		0
1764	27	F	66.8	0.25	0.25	77	1	0	1	0
1765	28	H	123.2	0.31			1		1
1766	78	H	101.1	1.81	1.67	86	0	0	0	0
1767	71	H	117.2	1.97			1		0
1768	51	F	79.6	0.72	0.79	557	0	0	0	0
1769	30	F	97.8	0.38			0		0
1770	35	F	69	0.39	0.65	495	0	0	0	0
1771	33	H	139.6	0.5			1		1
1772	66	H	135	1.05					0
1773	63	F	72.8	1.11	1.04	187	0	0	0	0
1774	68	H	104.4	0.66			1		1
1775	28	F	69.5	0.37			0		0
1776	51	F	99.3	1.12			1		0
1777	46	F	83.2	0.71			0		0
1778	44	F	75.7	0.59			0		0
1779	77	F	82.3	0.69	0.86	391	0	0	0	0
1780	63	F	89.4	1.22	1.18	209	1	0	0	0
1781	47	F	75.4	0.86			0		0
1782	68	H	127.1	1.42			1		1
1783	62	H	158.7	1.05
1784	32	F	90.5	0.4			1		1
1785	47	H	100.6	0.6			0		0
1786	48	F	58.2	0.65			0		0
1787	66	H	123.3	1.29			1		0
1788	54	H	110.6	1.12			1		1
1789	62	F	82.7	0.99	1.12	119	1	1	1	1
1790	73	H	110	6.77			1		0
1791	50	H	101.8	0.98	0.92	97	1		0	0
1792	48	F	92.6	0.78	0.69	182	0	0	0	0
1793	64	F	84.1	0.9	0.93	96	1	0	1	0
1794	68	F	72.4	1.61			0		0
1795	30	F	105.5	0.72			0		0
1796	70	F	86.1	1.29			0		0
1797	64	H	125.5	1.88			1		1
1798	36	H	123	0.56	0.81	216	1	0	1	0
1799	68	F	67.2	1.12	1.23	74	1	1	1	0
1800	50	F	79.1	0.66			1		0
1801	49	F	98	1.27	0.96	168	0	1	0	1
1802	61	F	97.5	0.73			1		1
1803	41	F	67.4	0.7			0		0
1804	64	H	112.9	1.56	1.78	434	0	0	0	0
1805	28	F	114.6	0.63			1		1
1806	55	F	74.7	0.65			0		0
1807	27	F	86.4	0.37			0		0
1808	38	F	71.8	0.59			0		0
1809	55	H	98	0.84			1		1
1810	60	F	71.2	1.6			1		0
1811	24	F	86.3	0.3			0		0
1812	45	F	110.7	0.54			0		0
1813	54	F	98.6	0.87			0		0
1814	30	F	82.7	0.45	0.52	494	0	0	0	0
1815	52	F	90.4	0.76	0.78	207	0	0	0	0
1816	37	F	104.4	0.36			1		0
1817	44	F	101	0.59			0		0
1818	57	H	113.1	1.21			1		1
1819	47	F	80.3	0.67			1		1
1820	26	F	89.1	0.55					0
1821	50	F	92.4	0.59			0		0
1822	23	F	111	0.31			0		0
1823	40	F	80	1.29			0		0
1824	43	F	79.3	0.49	0.68	594	0	0	0	0
1825	64	F	83.6	2.3			1		0
1826	71	F	80.9	0.76			1		1
1827	58	F	116	0.52			1		1
1828	36	F	82.6	0.57			0		0
1829	63	F	74.4	1.55			0		0
1830	71	F	70.9	0.85			0		0
1831	70	F	83.8	0.79			1		1
1832	67	F	88	1.3	1.25	177	1	1	0	0
1833	69	H	94.5	1.44	1.71	83	1	0	0	0
1834	53	F	91.3	0.56			0		0
1835	52	H	99	1			1		1
1836	56	F	80.9	0.97			1		1
1837	44	F	98.7	1.32			0		0
1838	69	F	115	1.09	1.32	214	0	0	0	0
1839	54	F	115.8	1.03			1		1
1840	47	H	98.9	1.07			0		0
1841	51	F	97.9	0.5			0		0
1842	50	F	71.8	0.88			0		0
1843	60	H	122.3	1.98			1		0
1844	63	F	78.1	1.12	1.26	92	0	1	0	1
1845	52	F	126.4	0.69	0.69	173	0	0	0	0
1846	51	F	79.4	0.55			1		1
1847	56	F	97.3	0.78			1		1
1848	56	F	74.3	0.87			0		0
1849	47	H	115.4	0.6	0.55	223	0	0	0	0
1850	49	F	79.1	0.64	0.76	266	0	0	0	0
1851	42	F	77.2	0.71			0		0
1852	33	F	71.3	0.57	0.41	3	0		0
1853	58	H	111	1.21			1		1
1854	49	F	78.3	0.85			0		0
1855	54	F	76	0.87	0.82	260	0	0	0	0
1856	45	F	75.5	0.72	0.93	175	0	0	0	0
1857	67	H	111.9	1.49			1		0
1858	24	F	102.7	0.27
1859	36	F	102.6	0.51			0		0
1860	44	F	81.7	0.63			1		1
1861	65	H	97.5	2.21			1		1
1862	52	F	82.4	0.86			0		0
1863	67	F	96.7	1.16			0		0
1864	57	F	82.5	1.15			0		0
1865	63	F	114.5	1.11			1		1
1866	52	F	101	0.66			1		0
1867	28	F	92.1	0.48			0		0
1868	51	F	58.4	0.65			0		0
1869	48	F	96	0.45			0		0
1870	57	H	124.1	0.79			1		1
1871	51	F	68	0.99			0		0
1872	42	F	68.6	0.59			0		0
1873	37	H	119.6	0.44			1		1
1874	33	H	102.9	0.58			0		0
1875	39	F	73.3	0.87			0		0
1876	29	F	80	0.45			0		0
1877	71	H	119.8	2.61	1.58	180	1	0	1	0
1878	44	H	119.9	1.13			1		1
1879	67	F	74.7	1.36			0		0
1880	72	F	128.4	1.46			0		0
1881	63	F	77.8	0.72			0		0
1882	60	F	99.9	0.57			1		1
1883	55	H	76.8	1.21			0		0
1884	77	F	82.1	1.68			1		0
1885	45	F	90.1	0.75	0.72	833	0	0	0	0
1886	62	F	63.6	1.41			0		0
1887	29	F	72.4	0.43			0		0
1888	37	F	69.7	0.43			0		0
1889	21	H	78.5	0.32			0		0
1890	59	F	85.3	0.86			0		0
1891	69	F	81.8	1.29			1		1
1892	49	H	96.2	0.57	0.78	97	1	1	1	1
1893	62	F	125.1	0.81			0		0
1894	24	F	107.5	0.29					0
1895	67	H	135	1.44			1		0
1896	24	F	95.1	0.5			0		0
1897	74	F	71.1	1.21			0		0
1898	47	H	111.5	0.83			1		1
1899	35	F	76.1	0.63			0		0
1900	56	F	83.3	1			0		0
1901	62	F	73.8	1.53			0		0
1902	51	H	137.3	1.07			0		0
1903	64	F	103.3	1.24			1		1
1904	42	H	109	0.29			0		0
1905	52	F	92.6	0.7			0		0
1906	58	H	116.6	1.03			1		1
1907	62	F	95.2	1.15			0		0
1908	36	F	81.2	0.83			0		0
1909	60	H	105	1.19			1		1
1910	83	H	102	4.92			1		0
1911	70	F	83.7	1.08	1.27	238	1	0	1	0
1912	39	F	77	0.68			0		0
1913	77	F	79	1.27					0
1914	61	H	111.2	1.23	1.32	152	1	1	0	0
1915	22	F	100.2	0.51			0		0
1916	48	H	142.9	0.4			1		0
1917	70	F	78.1	1.01	1.29	304	0	0	0	0
1918	78	F	86.8	1.7			0		0
1919	47	F	70.7	0.72			0		0
1920	76	H	103.7	1.42			1		0
1921	42	F	150.3	0.75			0		0
1922	52	H	94.8	0.51	0.53	1237	1		1
1923	27	F	122.1	0.64			0		0
1924	40	F	114	0.39			0		0
1925	76	H	88	1.96			0		0
1926	51	F	79.4	0.58			0		0
1927	56	F	90.1	0.77			1		1
1928	71	F	89.3	1.25			1		1
1929	69	F	71.2	1.06			0		0
1930	64	F	75	0.94			0		0
1931	76	F	89.6	1.17			1		0
1932	69	F	65.2	1.56			0		0
1933	38	H	107.9	0.4			1		1
1934	75	H	102.3	1.39			0		0
1935	22	F	112.2	0.32	0.37	1155	0		0
1936	70	F	61.4	1.62			1		1
1937	49	F	98.8	0.64			1		0
1938	32	H	113	0.39	0.52	287	0	0	0	0
1939	69	H	78	1.41			0		0
1940	64	F	92.3	0.77			1		1
1941	60	H	128.5	0.97			1		0
1942	63	H	116	1.69			1		1
1943	71	H	95.1	1.66			1		1
1944	62	H	95.7	1.13			1		0
1945	68	F	71.9	1.09			0		0
1946	49	F	158.6	1.24			1		1
1947	72	F	75.9	1.15			1		0
1948	29	F	87.3	0.31			1		1
1949	29	F	107	0.35	0.35	176	0	0	0	0
1950	39	F	70.1	0.6			0		0
1951	53	H	89.5	1.11			0		0
1952	61	H	63.9	0.97			0		0
1953	44	F	101.1	0.84			0		0
1954	56	H	131	0.59			1		0
1955	50	F	74.6	1.08			1		1
1956	42	F	109.8	0.4			1		0
1957	53	F	99.8	0.79			0		0
1958	24	F	73.1	0.53			0		0
1959	61	F	77.8	0.79			0		0
1960	66	F	97.1	1.42			1		0
1961	67	F	79.2	1.19			1		0
1962	77	F	86	1.61			0		0
1963	65	F	111.6	1.52			1		1
1964	69	F	94.6	0.82			0		0
1965	73	H	98.2	1.62	1.77	154	0	0	0	0
1966	57	F	87	0.51	0.71	224	0	0	0	0
1967	49	F	66.5	0.48			0		0
1968	72	H	80.7	1.31			0		0
1969	64	F	92.1	0.72	1.2	337	1	0	1	0
1970	68	H	103	1.66			1		0
1971	55	H	132.3	0.64			1		1
1972	31	F	121.7	0.4			1		0
1973	56	H	88.9	1.04			0		0
1974	64	F	110.4	1.09	1.35	158	0	0	0	0
1975	22	F	60.6	0.73			0		0
1976	53	F	86.1	1.26	1.5	41	0	0	0	0
1977	49	H	119.9	1.35	0.79	49	1	1	1	1
1978	36	F	68.9	0.61			0		0
1979	31	F	89.2	0.38			0		0
1980	58	F	115.9	0.86			0		0
1981	50	F	63.4	1.17			0		0
1982	43	F	87.8	0.86			0		0
1983	48	H	127.8	1.2			0		0
1984	61	F	78.7	1.4	1.57	433	1	0	1	0
1985	75	F	114.5	3.23			0		0
1986	49	H	104.2	0.56	0.77	196	0	0	0	0
1987	39	F	114.5	0.58	0.44	483	0	0	0	0
1988	71	F	81.1	0.68	0.68	330	1	0	1	0
1989	53	F	85.8	0.7			0		0
1990	49	F	73.1	0.66	0.66	0	0	0	0	0
1991	47	F	68.4	0.6			0		0
1992	66	F	78	1.35			0		0
1993	79	H	108.6	2.23	2.33	49	0	1	0	0
1994	58	F	71.5	0.8			1		0
1995	71	H	78.4	1.11			0		0
1996	20	F	119.3	0.25			0		0
1997	39	H	110.5	0.64			0		0
1998	48	H	113	0.62	0.54	169	1	0	1	0
1999	57	F	99.5	0.72			0		0
[truncated: 32,511 more rows]
